# Supplementary material for: Comparative transcriptome and metabolome analysis revealed diversity in the response of resistant and susceptible rose (Rosa hybrida) varieties to Marssonina rosae
Source: Front Plant Sci. 2024 Feb 22;15:1362287. doi: 10.3389/fpls.2024.1362287 (PMC10917926; doi:10.3389/fpls.2024.1362287)
Supplement: Supplementary file 2 [file Table_1.xlsx]

## Sheet: Supplementary Table 1
Supplementary Table 1 Sequence information of primers in this study
Gene_ID/ function	Primer name	Sequence	Gene description
RcHm_v2.0_Chr5g0083891	WRK5g0083891_1F	TGGTCGAGCTCAGAGCCT	Putative transcription factor WRKY family
	WRK5g0083891_1/2R	AGGAATCCGGCTGCTGTG
RcHm_v2.0_Chr3g0485691	WRK3g0485691_1F	GAGCTTTCTGGGGCTCGG	WRKY transcription factor 58
	WRK3g0485691_1/2R	AGGTGCCGGTTGATTGGG
RcHm_v2.0_Chr6g0306191	AP6g0306191_1/2F	GTTGCCGAGTCTGGGGAC	Dehydration-responsive element-binding protein 3-like
	AP6g0306191_1R	GCGGCGGATAAACCCACT
RcHm_v2.0_Chr7g0195581	AP7g0195581_1F	CGGCGGTCAAGTCAGAGG	Ethylene-responsive transcription factor CRF2
	AP7g0195581_1/2R	GTTTGACGGCGAGGGACA
RcHm_v2.0_Chr6g0247681	PR6g0247681_1F	GTGCATTCTGGTGGGCCT	Pathogenesis-related protein 1-like
	PR6g0247681_1R	ATGCCCACAGACCTTGCC
RcHm_v2.0_Chr5g0009711	PR5g0009711_1F	CGACTTCCAACGGCCTCA	Pathogenesis-related genes transcriptional activator PTI5
	PR5g0009711_1R	GTCGCGGATTTCAGCTGC
RcHm_v2.0_Chr6g0247671	PR6g0247671_1/2F	GCCCACAACGCAGCTAGA	Pathogenesis-related protein 1A-like
	PR6g0247671_2R	TCCCACCGGAATGGACGA
RcHm_v2.0_Chr3g0450761	PR3g0450761_2F	GCCGGAATTGCTTCTGCG	Pathogenesis-related protein PR-4-like
	PR3g0450761_1/2R	GTAGGCACTCACGGCTCC
RcHm_v2.0_Chr5g0073531	PR5g0073531_1/2F	CTGACGCCGTCACCAACT	Pathogenesis-related genes transcriptional activator PTI6-like
	PR5g0073531_2R	ACGAGTCACACGTGGCAG
RcHm_v2.0_Chr1g0371101	ABA1g0371101_1/2F	CCGGAACCGTCGTCGTAG	Abscisic acid receptor PYL4
	ABA1g0371101_1R	CCTGAGCCAACGACTGCA
Reference gene	SAND-F	GTGTTGAGGAGTTGCCTCTTG	SAND-family protein
	SAND-R	AACCTGTCGGGAGAATCTGTT
Reference gene	UBC-F	GCCAGAGATTGCCCATATGTA	Ubiquitin conjugating protein
	UBC-R	TCACAGAGTCCTAGCAGCACA

## Sheet: Supplementary Table 2
Supplementary Table 2 Quality control of transcriptome data
Samples	Total number of pair-end reads in clean data	Total number of bases in clean data	GC (%)	Q20 (%)	Q30 (%)	Total reads	Mapped reads (%)	Uniquely mapped reads (%)
FI-12 d-1	24052953	7198747692	45.67	98.52	95.28	48105906	85.69	82.46
FI-12 d-2	19905280	5956067896	46.03	98.5	95.28	39810560	86.01	82.8
FI-12 d-3	20352723	6087550100	46.17	98.44	95.09	40705446	86.09	82.92
FI-1 d-1	24236050	7247193560	45.9	98.48	95.21	48472100	86.7	83.03
FI-1 d-2	24128198	7219628278	45.9	98.46	95.14	48256396	86.54	82.94
FI-1 d-3	27134393	8116230666	45.9	98.51	95.31	54268786	86.09	82.37
FI-6 d-1	21272981	6360603774	45.71	98.54	95.38	42545962	85.54	81.94
FI-6 d-2	22198213	6640359976	45.67	98.38	94.94	44396426	85.42	81.82
FI-6 d-3	27150437	8121147772	45.7	98.5	95.27	54300874	85.55	81.85
FI-3 d-1	20876551	6246245138	46.37	98.49	95.24	41753102	86.56	82.85
FI-3 d-2	20816140	6225043116	45.98	98.44	95.11	41632280	86.25	82.4
FI-3 d-3	20045192	5996455872	45.88	98.37	94.9	40090384	86.15	82.76
FU-0 d-1	23437954	7006849364	46.44	98.44	95.18	46875908	85.45	82.46
FU-0 d-2	22299686	6668048206	45.91	98.48	95.25	44599372	84.56	81.56
FU-0 d-3	21795231	6511490352	45.93	97.18	92.31	43590462	83.04	79.84
FU-12 d-1	21931630	6562208220	45.57	98.39	94.94	43863260	85.18	81.81
FU-12 d-2	22831028	6830441452	45.79	98.33	94.77	45662056	85.56	82.09
FU-12 d-3	23203644	6943824316	45.56	98.34	94.81	46407288	85.11	81.69
FU-1 d-1	21734970	6497567020	45.93	97.14	92.28	43469940	85.59	81.98
FU-1 d-2	21686683	6488198104	45.96	96.93	91.8	43373366	85.16	81.58
FU-1 d-3	22881274	6834981458	45.91	97.04	92.07	45762548	84.92	81.23
FU-6 d-1	23090245	6907537204	45.92	98.29	94.71	46180490	86.04	80.82
FU-6 d-2	19952202	5970052626	45.65	98.48	95.2	39904404	85.97	82.37
FU-6 d-3	21786028	6517420548	45.67	98.47	95.18	43572056	85.99	82.28
FU-3 d-1	20347555	6084373524	46.05	96.84	91.62	40695110	84.7	80.74
FU-3 d-2	21763125	6510451160	45.79	97.12	92.23	43526250	84.64	81.09
FU-3 d-3	24372747	7290875602	45.85	98.48	95.17	48745494	86.26	82.8
KI-12 d-1	22214065	6651487312	45.43	98.46	95.03	44428130	84.71	81.8
KI-12 d-2	19675819	5889583466	45.7	98.4	94.96	39351638	84.92	82.08
KI-12 d-3	22089334	6610308758	45.9	98.46	95.23	44178668	84.87	81.83
KI-1 d-1	22517766	6736719092	46.52	98.37	95	45035532	85.59	82.5
KI-1 d-2	21499313	6431061056	46.47	98.36	94.99	42998626	83.63	80.42
KI-1 d-3	21680397	6489405476	46.43	98.34	94.91	43360794	85.32	82.19
KI-6 d-1	22166485	6634698448	46.18	98.45	95.14	44332970	85.55	82.49
KI-6 d-2	21235195	6355266450	46.29	98.33	94.88	42470390	85.54	82.46
KI-6 d-3	22552858	6745840870	46.3	98.3	94.82	45105716	84.81	81.79
KI-3 d-1	22146713	6614475316	46.05	98.39	95.1	44293426	84.56	81.38
KI-3 d-2	25200247	7542321748	45.91	98.41	95.05	50400494	85.56	82.33
KI-3 d-3	24434042	7309030928	46.03	98.56	95.46	48868084	85.68	82.42
KU-0 d-1	21107651	6316717734	45.88	98.4	94.97	42215302	83.75	79.63
KU-0 d-2	19835347	5934345354	45.25	98.51	95.26	39670694	76.5	73.17
KU-0 d-3	21911755	6558426852	45.83	98.27	94.61	43823510	83.81	80.39
KU-12 d-1	23203419	6942138760	45.67	98.42	94.99	46406838	84.74	81.82
KU-12 d-2	23804083	7123489466	45.57	98.41	94.98	47608166	84.9	82.02
KU-12 d-3	21996450	6583073312	46.08	98.34	94.89	43992900	84.81	81.76
KU-1 d-1	21476582	6429167576	46.08	98.55	95.33	42953164	86.16	83.14
KU-1 d-2	20921483	6261466202	45.93	98.43	95.07	41842966	85.6	82.6
KU-1 d-3	21407861	6407647650	46.51	98.55	95.35	42815722	86.26	83.13
KU-6 d-1	24100577	7213197714	46.16	98.47	95.14	48201154	85.47	82.25
KU-6 d-2	20587171	6160396474	46.88	98.51	95.18	41174342	77.71	74.9
KU-6 d-3	23869027	7141865102	45.89	98.45	95.08	47738054	85.43	82.31
KU-3 d-1	20515084	6140577128	46.31	98.39	94.96	41030168	85.57	82.26
KU-3 d-2	20324250	6079594512	46.18	98.52	95.32	40648500	85.52	82.3
KU-3 d-3	21863131	6540293176	45.93	98.27	94.7	43726262	84.62	81.33

## Sheet: Supplementary Table 3
Supplementary Table 3 Annotation information for new genes
Gene ID	GO_annotation	KEGG_annotation	Pfam_annotation	Swissprot_annotation	NR_annotation
NewGene_6629	Cellular Component: integral component of membrane (GO:0016021);; Biological Process: transmembrane transport (GO:0055085);;	K02902|5.51e-15|ccaj:109814110|K02902 large subunit ribosomal protein L28 | (RefSeq) 50S ribosomal protein L28, chloroplastic-like	OPT oligopeptide transporter protein	Probable metal-nicotianamine transporter YSL6 OS=Arabidopsis thaliana OX=3702 GN=YSL6 PE=2 SV=2	probable metal-nicotianamine transporter YSL6, partial [Rosa chinensis]
NewGene_10308	Biological Process: signal transduction (GO:0007165);; Molecular Function: hydrolase activity (GO:0016787);; Molecular Function: ADP binding (GO:0043531);;	K01115|1.31e-94|fve:101313411|K01115 phospholipase D1/2 [EC:3.1.4.4] | (RefSeq) uncharacterized LOC101313411	--	--	probable disease resistance protein At4g27220 [Rosa chinensis]
NewGene_12851	Molecular Function: hydrolase activity (GO:0016787);; Molecular Function: ADP binding (GO:0043531);;	--	--	--	uncharacterized protein LOC112169792 [Rosa chinensis]
NewGene_13750	Cellular Component: integral component of membrane (GO:0016021);;	K05391|2.20e-46|fve:101304818|K05391 cyclic nucleotide gated channel, plant | (RefSeq) cyclic nucleotide-gated ion channel 1-like	--	--	PREDICTED: cyclic nucleotide-gated ion channel 1-like [Fragaria vesca subsp. vesca]
NewGene_14633	--	--	--	--	hypothetical protein RchiOBHm_Chr2g0131601 [Rosa chinensis]
NewGene_16449	Molecular Function: cytokinin 7-beta-glucosyltransferase activity (GO:0047807);;	K13493|4.43e-154|bna:106432180|K13493 cytokinin-N-glucosyltransferase [EC:2.4.1.-] | (RefSeq) UDP-glycosyltransferase 76C2	UDP-glucoronosyl and UDP-glucosyl transferase	UDP-glycosyltransferase 76F1 OS=Arabidopsis thaliana OX=3702 GN=UGT76F1 PE=2 SV=1	UDP-glycosyltransferase 76F1-like [Rosa chinensis]
NewGene_3390	Molecular Function: transaminase activity (GO:0008483);;	--	--	--	uncharacterized protein LOC112185317 [Rosa chinensis]
NewGene_15810	Molecular Function: DNA binding (GO:0003677);; Biological Process: signal transduction (GO:0007165);; Molecular Function: ADP binding (GO:0043531);;	--	Leucine rich repeat	Probable disease resistance protein RPP1 OS=Arabidopsis thaliana OX=3702 GN=RPP1 PE=1 SV=1	TMV resistance protein N-like isoform X1 [Rosa chinensis]
NewGene_17048	Molecular Function: feruloyl esterase activity (GO:0030600);;	K06889|3.75e-31|cam:101505484|K06889 uncharacterized protein | (RefSeq) uncharacterized LOC101505484	--	--	uncharacterized protein LOC112183378 [Rosa chinensis]
NewGene_15071	--	--	--	--	uncharacterized protein LOC112201908 [Rosa chinensis]
NewGene_169	Biological Process: polysaccharide catabolic process (GO:0000272);; Molecular Function: molecular_function (GO:0003674);; Molecular Function: catalytic activity (GO:0003824);; Molecular Function: glycogen debranching enzyme activity (GO:0004133);; Molecular Function: hydrolase activity, hydrolyzing O-glycosyl compounds (GO:0004553);; Cellular Component: cellular_component (GO:0005575);; Cellular …	K01214|6.78e-12|fve:101305175|K01214 isoamylase [EC:3.2.1.68] | (RefSeq) isoamylase 3, chloroplastic	--	--	hypothetical protein RchiOBHm_Chr2g0148441 [Rosa chinensis]
NewGene_2616	Molecular Function: nucleic acid binding (GO:0003676);; Molecular Function: RNA-directed DNA polymerase activity (GO:0003964);; Molecular Function: zinc ion binding (GO:0008270);; Biological Process: DNA integration (GO:0015074);;	--	Zinc knuckle	--	uncharacterized protein LOC112185646 [Rosa chinensis]
NewGene_3480	--	--	--	--	hypothetical protein RchiOBHm_Chr6g0269791 [Rosa chinensis]
NewGene_2984	Cellular Component: integral component of membrane (GO:0016021);;	--	--	--	hypothetical protein RchiOBHm_Chr1g0333701 [Rosa chinensis]
NewGene_8833	--	--	Transposase family tnp2	--	uncharacterized protein LOC112203559 [Rosa chinensis]
NewGene_1247	Cellular Component: integral component of membrane (GO:0016021);;	--	--	--	hypothetical protein RchiOBHm_Chr2g0124161 [Rosa chinensis]
NewGene_7047	Molecular Function: protein serine/threonine kinase activity (GO:0004674);; Cellular Component: integral component of membrane (GO:0016021);;	--	--	--	probable LRR receptor-like serine/threonine-protein kinase At1g56130 [Rosa chinensis]
NewGene_2342	--	K00695|9.80e-19|mtr:MTR_6g478030|K00695 sucrose synthase [EC:2.4.1.13] | (RefSeq) sucrose synthase	Leucine Rich Repeat	Disease resistance protein RPV1 OS=Vitis rotundifolia OX=103349 GN=RPV1 PE=1 SV=1	TMV resistance protein N-like [Rosa chinensis]
NewGene_8005	Molecular Function: oxidoreductase activity, acting on single donors with incorporation of molecular oxygen, incorporation of two atoms of oxygen (GO:0016702);; Biological Process: oxylipin biosynthetic process (GO:0031408);; Molecular Function: metal ion binding (GO:0046872);;	K00454|1.58e-46|fve:101302634|K00454 lipoxygenase [EC:1.13.11.12] | (RefSeq) linoleate 13S-lipoxygenase 3-1, chloroplastic-like	Lipoxygenase	Lipoxygenase 1, chloroplastic OS=Tanacetum cinerariifolium OX=118510 GN=LOX1 PE=1 SV=1	linoleate 13S-lipoxygenase 3-1, chloroplastic-like isoform X2 [Rosa chinensis]
NewGene_11262	Biological Process: regulation of abscisic acid-activated signaling pathway (GO:0009787);; Biological Process: negative regulation of photomorphogenesis (GO:0010100);; Cellular Component: integral component of membrane (GO:0016021);;	--	--	--	uncharacterized protein LOC112174682 [Rosa chinensis]
NewGene_15802	Molecular Function: hydrolase activity (GO:0016787);; Molecular Function: ADP binding (GO:0043531);;	K00695|5.58e-30|mtr:MTR_6g478030|K00695 sucrose synthase [EC:2.4.1.13] | (RefSeq) sucrose synthase	NB-ARC domain	Disease resistance protein L6 OS=Linum usitatissimum OX=4006 GN=L6 PE=1 SV=1	putative P-loop containing nucleoside triphosphate hydrolase, leucine-rich repeat domain, L [Rosa chinensis]
NewGene_3339	--	--	--	--	uncharacterized protein LOC112193635 isoform X2 [Rosa chinensis]
NewGene_3511	--	--	--	--	hypothetical protein RchiOBHm_Chr2g0121401 [Rosa chinensis]
NewGene_11336	--	K03188|3.44e-54|pxb:108866215|K03188 urease accessory protein | (RefSeq) urease accessory protein F	--	--	putative leucine-rich repeat domain, L domain-containing protein [Rosa chinensis]
NewGene_5812	Molecular Function: nucleic acid binding (GO:0003676);; Molecular Function: RNA-directed DNA polymerase activity (GO:0003964);; Molecular Function: RNA-DNA hybrid ribonuclease activity (GO:0004523);;	--	--	--	putative ribonuclease H-like domain, reverse transcriptase zinc-binding domain-containing protein [Rosa chinensis]
NewGene_15663	Molecular Function: nucleic acid binding (GO:0003676);; Molecular Function: zinc ion binding (GO:0008270);;	K02111|8.95e-11|mdm:114822316|K02111 F-type H+/Na+-transporting ATPase subunit alpha [EC:7.1.2.2 7.2.2.1] | (RefSeq) LOW QUALITY PROTEIN: uncharacterized protein LOC114822316	--	--	uncharacterized protein LOC112178194 [Rosa chinensis]
NewGene_7526	Molecular Function: DNA binding (GO:0003677);; Molecular Function: transposase activity (GO:0004803);; Biological Process: transposition, DNA-mediated (GO:0006313);; Molecular Function: zinc ion binding (GO:0008270);;	--	--	--	uncharacterized protein LOC112194459 [Rosa chinensis]
NewGene_7122	--	--	--	--	reticulon-like protein B17 [Rosa chinensis]
NewGene_1028	Molecular Function: nucleic acid binding (GO:0003676);; Molecular Function: RNA-directed DNA polymerase activity (GO:0003964);;	K00327|2.94e-07|bna:106384810|K00327 NADPH-ferrihemoprotein reductase [EC:1.6.2.4] | (RefSeq) NADPH--cytochrome P450 reductase 2-like	--	--	putative RNA-directed DNA polymerase [Rosa chinensis]
NewGene_14779	--	--	--	--	hypothetical protein RchiOBHm_Chr3g0486781 [Rosa chinensis]
NewGene_10823	Molecular Function: nucleic acid binding (GO:0003676);;	--	Integrase zinc binding domain	--	putative ribonuclease H-like domain-containing protein [Rosa chinensis]
NewGene_15682	Molecular Function: nucleic acid binding (GO:0003676);; Biological Process: DNA integration (GO:0015074);;	K00284|1.92e-148|oeu:111379166|K00284 glutamate synthase (ferredoxin) [EC:1.4.7.1] | (RefSeq) ferredoxin-dependent glutamate synthase, chloroplastic-like	Reverse transcriptase (RNA-dependent DNA polymerase)	Retrovirus-related Pol polyprotein from transposon RE1 OS=Arabidopsis thaliana OX=3702 GN=RE1 PE=2 SV=1	gag-pol polyprotein [Rosa rugosa]
NewGene_16324	Molecular Function: hydrolase activity (GO:0016787);;	K12493|7.09e-21|fve:101307890|K12493 ADP-ribosylation factor GTPase-activating protein 2/3 | (RefSeq) probable ADP-ribosylation factor GTPase-activating protein AGD8	--	Probable ADP-ribosylation factor GTPase-activating protein AGD8 OS=Arabidopsis thaliana OX=3702 GN=AGD8 PE=1 SV=1	putative HAD-superfamily hydrolase, subfamily IIA, hypothetical 3 [Rosa chinensis]
NewGene_2515	Molecular Function: nucleic acid binding (GO:0003676);; Molecular Function: RNA-directed DNA polymerase activity (GO:0003964);; Biological Process: DNA integration (GO:0015074);;	--	GAG-pre-integrase domain	--	putative RNA-directed DNA polymerase [Rosa chinensis]
NewGene_11477	Cellular Component: integral component of membrane (GO:0016021);;	--	--	--	hypothetical protein RchiOBHm_Chr7g0196821 [Rosa chinensis]
NewGene_8596	Molecular Function: nucleotide binding (GO:0000166);; Biological Process: response to reactive oxygen species (GO:0000302);; Biological Process: response to acid chemical (GO:0001101);; Biological Process: immune system process (GO:0002376);; Molecular Function: molecular_function (GO:0003674);; Molecular Function: binding (GO:0005488);; Cellular Component: cellular_component (GO:0005575);; Cellu…	--	--	--	disease resistance protein RML1A-like [Rosa chinensis]
NewGene_13413	Molecular Function: nucleic acid binding (GO:0003676);; Molecular Function: RNA-directed DNA polymerase activity (GO:0003964);; Molecular Function: RNA-DNA hybrid ribonuclease activity (GO:0004523);;	--	zinc-binding in reverse transcriptase	--	uncharacterized protein LOC112164095 [Rosa chinensis]
NewGene_12391	Molecular Function: DNA binding (GO:0003677);; Biological Process: signal transduction (GO:0007165);; Molecular Function: ADP binding (GO:0043531);;	K00695|1.87e-08|mtr:MTR_6g478030|K00695 sucrose synthase [EC:2.4.1.13] | (RefSeq) sucrose synthase	--	--	TMV resistance protein N-like [Rosa chinensis]
NewGene_3086	--	K00924|1.07e-16|cqi:110687152|K00924 kinase [EC:2.7.1.-] | (RefSeq) receptor protein kinase CLAVATA1-like	gag-polypeptide of LTR copia-type	--	putative transcription factor interactor and regulator CCHC(Zn) family [Rosa chinensis]
NewGene_3065	Molecular Function: nucleic acid binding (GO:0003676);; Biological Process: DNA integration (GO:0015074);;	K03006|6.17e-211|adu:107466525|K03006 DNA-directed RNA polymerase II subunit RPB1 [EC:2.7.7.6] | (RefSeq) LOW QUALITY PROTEIN: DNA-directed RNA polymerase II subunit 1-like	Reverse transcriptase (RNA-dependent DNA polymerase)	Retrovirus-related Pol polyprotein from transposon TNT 1-94 OS=Nicotiana tabacum OX=4097 PE=2 SV=1	Retrovirus-related Pol polyprotein from transposon TNT 1-94 [Vitis vinifera]
NewGene_10177	Biological Process: signal transduction (GO:0007165);; Molecular Function: hydrolase activity (GO:0016787);; Molecular Function: ADP binding (GO:0043531);;	K00695|1.55e-21|mtr:MTR_6g478030|K00695 sucrose synthase [EC:2.4.1.13] | (RefSeq) sucrose synthase	TIR domain	Disease resistance protein RPV1 OS=Vitis rotundifolia OX=103349 GN=RPV1 PE=1 SV=1	TMV resistance protein N-like isoform X1 [Rosa chinensis]
NewGene_15303	Molecular Function: ion channel activity (GO:0005216);; Cellular Component: integral component of membrane (GO:0016021);;	K05391|4.56e-30|fve:101300753|K05391 cyclic nucleotide gated channel, plant | (RefSeq) probable cyclic nucleotide-gated ion channel 20, chloroplastic	--	Probable cyclic nucleotide-gated ion channel 20, chloroplastic OS=Arabidopsis thaliana OX=3702 GN=CNGC20 PE=2 SV=1	probable cyclic nucleotide-gated ion channel 20, chloroplastic [Rosa chinensis]
NewGene_7782	--	--	--	--	hypothetical protein RchiOBHm_Chr4g0406711 [Rosa chinensis]
NewGene_2523	Biological Process: signal transduction (GO:0007165);; Molecular Function: ADP binding (GO:0043531);;	--	Leucine Rich repeats (2 copies)	TMV resistance protein N OS=Nicotiana glutinosa OX=35889 GN=N PE=1 SV=1	TIR-NBS-LRR [Rosa rugosa]
NewGene_3701	--	--	--	--	uncharacterized protein LOC112195144 [Rosa chinensis]
NewGene_15187	Molecular Function: cysteine-type peptidase activity (GO:0008234);;	--	--	--	uncharacterized protein LOC112180636 [Rosa chinensis]
NewGene_81	Molecular Function: nucleic acid binding (GO:0003676);; Molecular Function: RNA-directed DNA polymerase activity (GO:0003964);; Biological Process: DNA integration (GO:0015074);;	--	--	--	putative RNA-directed DNA polymerase [Rosa chinensis]
NewGene_16549	Biological Process: reproduction (GO:0000003);; Cellular Component: nuclear chromosome (GO:0000228);; Biological Process: nuclear division (GO:0000280);; Cellular Component: condensed chromosome (GO:0000793);; Cellular Component: condensed nuclear chromosome (GO:0000794);; Cellular Component: synaptonemal complex (GO:0000795);; Cellular Component: transverse filament (GO:0000802);; Cellular Compo…	--	--	Synaptonemal complex protein 2 OS=Arabidopsis thaliana OX=3702 GN=ZYP1B PE=2 SV=1	uncharacterized protein LOC112166680 isoform X1 [Rosa chinensis]
NewGene_5682	Molecular Function: cysteine-type peptidase activity (GO:0008234);;	--	--	--	uncharacterized protein LOC112198710 [Rosa chinensis]
NewGene_12681	Biological Process: tRNA 3'-terminal CCA addition (GO:0001680);; Molecular Function: molecular_function (GO:0003674);; Molecular Function: catalytic activity (GO:0003824);; Molecular Function: polynucleotide adenylyltransferase activity (GO:0004652);; Molecular Function: tRNA adenylyltransferase activity (GO:0004810);; Cellular Component: cellular_component (GO:0005575);; Cellular Component: intr…	--	--	--	uncharacterized protein LOC112184508 [Rosa chinensis]
NewGene_8880	--	K17604|6.76e-15|dct:110093363|K17604 zinc finger SWIM domain-containing protein 3 | (RefSeq) protein FAR1-RELATED SEQUENCE 7 isoform X1	FAR1 DNA-binding domain	Protein FAR1-RELATED SEQUENCE 12 OS=Arabidopsis thaliana OX=3702 GN=FRS12 PE=2 SV=1	protein FAR1-RELATED SEQUENCE 5-like [Rosa chinensis]
NewGene_12116	Molecular Function: DNA binding (GO:0003677);; Biological Process: signal transduction (GO:0007165);; Molecular Function: ADP binding (GO:0043531);;	K00695|1.27e-101|mtr:MTR_6g478030|K00695 sucrose synthase [EC:2.4.1.13] | (RefSeq) sucrose synthase	TIR domain	Disease resistance protein RPV1 OS=Vitis rotundifolia OX=103349 GN=RPV1 PE=1 SV=1	TMV resistance protein N-like isoform X1 [Rosa chinensis]
NewGene_7124	Molecular Function: DNA binding (GO:0003677);;	--	--	--	uncharacterized protein LOC112200503 [Rosa chinensis]
NewGene_14807	Molecular Function: RNA-DNA hybrid ribonuclease activity (GO:0004523);; Molecular Function: nucleotidyltransferase activity (GO:0016779);;	--	--	--	putative nucleotidyltransferase, Ribonuclease H [Rosa chinensis]
NewGene_8615	--	--	--	--	ABC transporter G family member 40-like [Rosa chinensis]
NewGene_15990	--	--	--	--	probable leucine-rich repeat receptor-like protein kinase At1g35710 [Rosa chinensis]
NewGene_5170	Molecular Function: DNA binding (GO:0003677);; Biological Process: signal transduction (GO:0007165);; Molecular Function: ADP binding (GO:0043531);;	K08852|1.11e-15|egr:104437206|K08852 serine/threonine-protein kinase/endoribonuclease IRE1 [EC:2.7.11.1 3.1.26.-] | (RefSeq) protein VARIATION IN COMPOUND TRIGGERED ROOT growth response	NB-ARC domain	Disease resistance protein RPP4 OS=Arabidopsis thaliana OX=3702 GN=RPP4 PE=1 SV=1	TMV resistance protein N-like [Rosa chinensis]
NewGene_6101	--	--	--	--	PREDICTED: F-box protein At5g07610-like [Fragaria vesca subsp. vesca]
NewGene_14362	Molecular Function: nucleic acid binding (GO:0003676);; Molecular Function: RNA-DNA hybrid ribonuclease activity (GO:0004523);;	K15803|6.01e-14|mesc:110601592|K15803 (-)-germacrene D synthase [EC:4.2.3.75] | (RefSeq) (-)-germacrene D synthase-like	Reverse transcriptase-like	--	uncharacterized protein LOC112170789 [Rosa chinensis]
NewGene_13729	--	--	--	--	uncharacterized protein LOC112176089 [Rosa chinensis]
NewGene_12580	--	K01255|8.95e-07|fve:101314116|K01255 leucyl aminopeptidase [EC:3.4.11.1] | (RefSeq) leucine aminopeptidase 1-like	--	--	uncharacterized protein LOC112200007 [Rosa chinensis]
NewGene_7353	--	--	--	--	uncharacterized protein LOC112196587 [Rosa chinensis]
NewGene_10344	--	--	--	--	hypothetical protein RchiOBHm_Chr6g0251451 [Rosa chinensis]
NewGene_4683	--	--	--	--	hypothetical protein RchiOBHm_Chr3g0486411 [Rosa chinensis]
NewGene_5632	Molecular Function: serine-type endopeptidase inhibitor activity (GO:0004867);; Biological Process: response to wounding (GO:0009611);;	K20769|9.72e-20|mesc:110611169|K20769 fatty acid omega-hydroxylase [EC:1.14.-.-] | (RefSeq) cytochrome P450 94A2-like	Potato inhibitor I family	Glu S.griseus protease inhibitor OS=Momordica charantia OX=3673 PE=1 SV=1	putative proteinase inhibitor I13, potato inhibitor I [Rosa chinensis]
NewGene_11919	--	--	--	--	hypothetical protein RchiOBHm_Chr4g0434091 [Rosa chinensis]
NewGene_15508	Biological Process: regulation of translation (GO:0006417);; Molecular Function: protein kinase regulator activity (GO:0019887);; Molecular Function: protein kinase binding (GO:0019901);; Biological Process: positive regulation of kinase activity (GO:0033674);; Molecular Function: ribosome binding (GO:0043022);;	--	--	Protein ILITYHIA OS=Arabidopsis thaliana OX=3702 GN=ILA PE=1 SV=1	protein ILITYHIA-like [Rosa chinensis]
NewGene_9939	--	--	--	--	uncharacterized protein LOC112204014 [Rosa chinensis]
NewGene_1378	Molecular Function: RNA-directed DNA polymerase activity (GO:0003964);;	K12874|1.72e-07|qsu:112031791|K12874 intron-binding protein aquarius | (RefSeq) LOW QUALITY PROTEIN: intron-binding protein aquarius-like	--	Uncharacterized mitochondrial protein AtMg00310 OS=Arabidopsis thaliana OX=3702 GN=AtMg00310 PE=4 SV=1	uncharacterized protein LOC112199901 [Rosa chinensis]
NewGene_11009	Cellular Component: integral component of membrane (GO:0016021);;	--	--	--	hypothetical protein RchiOBHm_Chr7g0224811 [Rosa chinensis]
NewGene_9829	Molecular Function: microtubule motor activity (GO:0003777);; Molecular Function: ATP binding (GO:0005524);; Biological Process: microtubule-based movement (GO:0007018);; Molecular Function: microtubule binding (GO:0008017);;	K10406|3.81e-08|fve:101310521|K10406 kinesin family member C2/C3 | (RefSeq) kinesin-4	--	--	putative minus-end-directed kinesin ATPase [Rosa chinensis]
NewGene_11171	Cellular Component: integral component of membrane (GO:0016021);;	--	--	--	hypothetical protein RchiOBHm_Chr1g0351211 [Rosa chinensis]
NewGene_12025	Molecular Function: peptidyl-prolyl cis-trans isomerase activity (GO:0003755);;	--	--	Peptidyl-prolyl cis-trans isomerase FKBP16-4, chloroplastic OS=Arabidopsis thaliana OX=3702 GN=FKBP16-4 PE=1 SV=1	Peptidyl-prolyl cis-trans isomerase FKBP16-4, chloroplastic [Apostasia shenzhenica]
NewGene_6925	--	--	--	--	hypothetical protein RchiOBHm_Chr0c36g0502891 [Rosa chinensis]
NewGene_11698	Biological Process: signal transduction (GO:0007165);; Molecular Function: hydrolase activity (GO:0016787);; Molecular Function: ADP binding (GO:0043531);;	K00695|1.89e-114|mtr:MTR_6g478030|K00695 sucrose synthase [EC:2.4.1.13] | (RefSeq) sucrose synthase	NB-ARC domain	Disease resistance protein Roq1 OS=Nicotiana benthamiana OX=4100 GN=ROQ1 PE=1 SV=1	TMV resistance protein N-like isoform X2 [Rosa chinensis]
NewGene_9539	Molecular Function: structural constituent of ribosome (GO:0003735);; Cellular Component: ribosome (GO:0005840);; Biological Process: translation (GO:0006412);; Cellular Component: integral component of membrane (GO:0016021);;	--	--	--	putative ribosomal protein L17 [Rosa chinensis]
NewGene_10838	Molecular Function: acyl-CoA ligase activity (GO:0003996);; Molecular Function: long-chain fatty acid-CoA ligase activity (GO:0004467);; Molecular Function: decanoate-CoA ligase activity (GO:0102391);;	K01897|9.04e-20|lang:109330727|K01897 long-chain acyl-CoA synthetase [EC:6.2.1.3] | (RefSeq) long chain acyl-CoA synthetase 2-like	--	Long chain acyl-CoA synthetase 5 OS=Arabidopsis thaliana OX=3702 GN=LACS5 PE=2 SV=1	putative long-chain-fatty-acid--CoA ligase [Rosa chinensis]
NewGene_294	Molecular Function: nucleic acid binding (GO:0003676);; Molecular Function: RNA-directed DNA polymerase activity (GO:0003964);; Molecular Function: zinc ion binding (GO:0008270);;	--	gag-polypeptide of LTR copia-type	--	putative RNA-directed DNA polymerase [Rosa chinensis]
NewGene_14123	Molecular Function: nucleic acid binding (GO:0003676);; Molecular Function: methylmalonate-semialdehyde dehydrogenase (acylating) activity (GO:0004491);; Molecular Function: zinc ion binding (GO:0008270);;	K00140|6.59e-17|dcr:108205155|K00140 malonate-semialdehyde dehydrogenase (acetylating) / methylmalonate-semialdehyde dehydrogenase [EC:1.2.1.18 1.2.1.27] | (RefSeq) uncharacterized protein LOC108205155 isoform X1	--	--	protein FAR1-RELATED SEQUENCE 5-like [Rosa chinensis]
NewGene_3733	--	--	--	IQ domain-containing protein IQM5 OS=Arabidopsis thaliana OX=3702 GN=IQM5 PE=2 SV=1	IQ domain-containing protein IQM1-like [Rosa chinensis]
NewGene_6590	--	--	--	--	hypothetical protein RchiOBHm_Chr2g0111241 [Rosa chinensis]
NewGene_5684	Molecular Function: DNA binding (GO:0003677);; Molecular Function: transposase activity (GO:0004803);; Biological Process: transposition, DNA-mediated (GO:0006313);; Molecular Function: zinc ion binding (GO:0008270);;	--	--	--	uncharacterized protein LOC112194869 [Rosa chinensis]
NewGene_15702	Cellular Component: integral component of membrane (GO:0016021);;	K17604|4.91e-10|sly:101264979|K17604 zinc finger SWIM domain-containing protein 3 | (RefSeq) uncharacterized protein LOC101264979	MULE transposase domain	--	uncharacterized protein LOC112195137 isoform X2 [Rosa chinensis]
NewGene_11017	Biological Process: signal transduction (GO:0007165);;	--	--	--	putative TIR domain-containing protein [Rosa chinensis]
NewGene_4592	--	K13148|8.27e-06|fve:101304092|K13148 integrator complex subunit 11 [EC:3.1.27.-] | (RefSeq) cleavage and polyadenylation specificity factor subunit 3-II	--	--	putative KH-domain/beta-lactamase-domain protein, archaea [Rosa chinensis]
NewGene_921	--	--	--	--	uncharacterized protein LOC112173507 isoform X4 [Rosa chinensis]
NewGene_4713	--	--	--	--	uncharacterized protein LOC112190414 isoform X3 [Rosa chinensis]
NewGene_15518	Biological Process: telomere maintenance (GO:0000723);; Molecular Function: DNA helicase activity (GO:0003678);; Molecular Function: ATP binding (GO:0005524);; Biological Process: DNA repair (GO:0006281);; Biological Process: DNA recombination (GO:0006310);;	--	--	--	putative DNA helicase Pif1, helitron helicase-like domain-containing protein [Rosa chinensis]
NewGene_3549	Cellular Component: integral component of membrane (GO:0016021);;	--	--	--	hypothetical protein RchiOBHm_Chr6g0270741 [Rosa chinensis]
NewGene_9974	Molecular Function: ADP binding (GO:0043531);;	K20003|7.12e-14|dzi:111280650|K20003 palmitoyltransferase ZDHHC4 [EC:2.3.1.225] | (RefSeq) uncharacterized protein LOC111280650	--	--	disease resistance protein At4g27190-like [Rosa chinensis]
NewGene_7134	Molecular Function: ion channel activity (GO:0005216);; Cellular Component: integral component of membrane (GO:0016021);; Molecular Function: protein dimerization activity (GO:0046983);;	--	--	--	zinc finger MYM-type protein 1-like [Rosa chinensis]
NewGene_9012	--	--	--	--	NAD-dependent protein deacetylase HST1-like isoform X2 [Rosa chinensis]
NewGene_15034	Molecular Function: nucleic acid binding (GO:0003676);; Molecular Function: RNA-directed DNA polymerase activity (GO:0003964);; Biological Process: DNA integration (GO:0015074);;	K21594|3.24e-44|gab:108460227|K21594 translation factor GUF1, mitochondrial [EC:3.6.5.-] | (RefSeq) translation factor GUF1 homolog, chloroplastic isoform X1	GAG-pre-integrase domain	Retrovirus-related Pol polyprotein from transposon RE1 OS=Arabidopsis thaliana OX=3702 GN=RE1 PE=2 SV=1	putative RNA-directed DNA polymerase [Rosa chinensis]
NewGene_3123	Biological Process: cellular aldehyde metabolic process (GO:0006081);; Molecular Function: oxidoreductase activity, acting on the aldehyde or oxo group of donors, NAD or NADP as acceptor (GO:0016620);;	K00128|7.37e-70|fve:101311533|K00128 aldehyde dehydrogenase (NAD+) [EC:1.2.1.3] | (RefSeq) aldehyde dehydrogenase family 3 member H1-like	Aldehyde dehydrogenase family	Aldehyde dehydrogenase family 3 member H1 OS=Arabidopsis thaliana OX=3702 GN=ALDH3H1 PE=1 SV=2	aldehyde dehydrogenase family 3 member H1-like isoform X2 [Rosa chinensis]
NewGene_15628	Cellular Component: integral component of membrane (GO:0016021);; Molecular Function: transmembrane transporter activity (GO:0022857);;	K23677|2.94e-24|fve:101305222|K23677 MFS transporter, Spinster family, sphingosine-1-phosphate transporter | (RefSeq) probable sphingolipid transporter spinster homolog 2	--	Probable sphingolipid transporter spinster homolog 3 OS=Arabidopsis thaliana OX=3702 GN=At2g22730 PE=3 SV=1	probable sphingolipid transporter spinster homolog 2, partial [Prunus avium]
NewGene_12434	--	K03006|4.73e-64|adu:107466525|K03006 DNA-directed RNA polymerase II subunit RPB1 [EC:2.7.7.6] | (RefSeq) LOW QUALITY PROTEIN: DNA-directed RNA polymerase II subunit 1-like	Reverse transcriptase (RNA-dependent DNA polymerase)	Retrovirus-related Pol polyprotein from transposon RE1 OS=Arabidopsis thaliana OX=3702 GN=RE1 PE=2 SV=1	uncharacterized protein LOC112171226 [Rosa chinensis]
NewGene_11956	--	--	--	--	hypothetical protein RchiOBHm_Chr7g0230301 [Rosa chinensis]
NewGene_8718	Cellular Component: integral component of membrane (GO:0016021);;	--	--	--	hypothetical protein RchiOBHm_Chr2g0116301 [Rosa chinensis]
NewGene_3317	--	--	--	--	hypothetical protein RchiOBHm_Chr2g0111241 [Rosa chinensis]
NewGene_14571	--	--	--	--	uncharacterized protein LOC112177600 [Rosa chinensis]
NewGene_4321	--	--	--	--	hypothetical protein RchiOBHm_Chr3g0494141 [Rosa chinensis]
NewGene_15945	Biological Process: signal transduction (GO:0007165);; Molecular Function: hydrolase activity (GO:0016787);; Molecular Function: ADP binding (GO:0043531);;	--	--	Disease resistance protein Roq1 OS=Nicotiana benthamiana OX=4100 GN=ROQ1 PE=1 SV=1	disease resistance-like protein DSC1 [Rosa chinensis]
NewGene_5661	--	--	--	--	uncharacterized protein LOC112201030 [Rosa chinensis]
NewGene_14765	Cellular Component: integral component of membrane (GO:0016021);;	--	--	--	hypothetical protein RchiOBHm_Chr1g0349721 [Rosa chinensis]
NewGene_16156	Molecular Function: DNA binding (GO:0003677);; Molecular Function: protein dimerization activity (GO:0046983);;	K11866|3.29e-13|bna:106355118|K11866 STAM-binding protein [EC:3.4.19.12] | (RefSeq) probable ubiquitin thioesterase DG1039	hAT family C-terminal dimerisation region	Putative AC transposase OS=Zea mays OX=4577 PE=2 SV=2	putative transcription factor/ chromatin remodeling BED-type(Zn) family [Rosa chinensis]
NewGene_16876	Cellular Component: integral component of membrane (GO:0016021);;	--	--	--	hypothetical protein RchiOBHm_Chr6g0262191 [Rosa chinensis]
NewGene_9237	Biological Process: signal transduction (GO:0007165);; Molecular Function: hydrolase activity (GO:0016787);; Molecular Function: ADP binding (GO:0043531);;	K13459|8.51e-17|fve:101303600|K13459 disease resistance protein RPS2 | (RefSeq) probable disease resistance protein At4g27220	--	--	probable disease resistance protein At4g27220 isoform X4 [Rosa chinensis]
NewGene_1310	Molecular Function: GTPase activator activity (GO:0005096);; Molecular Function: metal ion binding (GO:0046872);;	K12486|7.30e-10|fve:101309966|K12486 stromal membrane-associated protein | (RefSeq) probable ADP-ribosylation factor GTPase-activating protein AGD11	--	--	probable ADP-ribosylation factor GTPase-activating protein AGD11 isoform X2 [Rosa chinensis]
NewGene_9623	--	--	--	--	hypothetical protein RchiOBHm_Chr6g0274071 [Rosa chinensis]
NewGene_3873	Molecular Function: nitric-oxide synthase activity (GO:0004517);;	K13427|3.63e-08|pxb:103961947|K13427 nitric-oxide synthase, plant [EC:1.14.13.39] | (RefSeq) NO-associated protein 1, chloroplastic/mitochondrial-like isoform X1	--	NO-associated protein 1, chloroplastic/mitochondrial OS=Arabidopsis thaliana OX=3702 GN=NOA1 PE=1 SV=1	putative nitric-oxide synthase (NADPH) [Rosa chinensis]
NewGene_5817	Biological Process: nuclear-transcribed mRNA catabolic process, deadenylation-dependent decay (GO:0000288);; Biological Process: nuclear-transcribed mRNA catabolic process, exonucleolytic (GO:0000291);; Cellular Component: chromatin (GO:0000785);; Biological Process: nuclear-transcribed mRNA catabolic process (GO:0000956);; Cellular Component: cellular_component (GO:0005575);; Cellular Component:…	--	--	--	hypothetical protein RchiOBHm_Chr5g0027621 [Rosa chinensis]
NewGene_16857	--	K14300|1.29e-41|pda:103721930|K14300 nuclear pore complex protein Nup133 | (RefSeq) LOW QUALITY PROTEIN: nuclear pore complex protein NUP133	Domain of unknown function (DUF4218)	--	uncharacterized protein LOC112186161 [Rosa chinensis]
NewGene_5842	--	--	Transposase-associated domain	--	uncharacterized protein LOC112199762 [Rosa chinensis]
NewGene_1817	--	--	--	--	hypothetical protein RchiOBHm_Chr6g0265951 [Rosa chinensis]
NewGene_3431	--	--	--	--	uncharacterized protein LOC112178106 [Rosa chinensis]
NewGene_7609	Cellular Component: extracellular region (GO:0005576);; Molecular Function: growth factor activity (GO:0008083);; Biological Process: cell population proliferation (GO:0008283);;	--	Phytosulfokine precursor protein (PSK)	Phytosulfokines OS=Asparagus officinalis OX=4686 GN=PSK PE=1 SV=1	phytosulfokines 3-like [Rosa chinensis]
NewGene_10090	--	--	--	--	hypothetical protein RchiOBHm_Chr7g0189081 [Rosa chinensis]
NewGene_15742	--	--	--	--	uncharacterized protein LOC112179893 [Rosa chinensis]
NewGene_3977	Cellular Component: integral component of membrane (GO:0016021);; Biological Process: transmembrane transport (GO:0055085);;	K24139|7.21e-45|fve:101311965|K24139 auxin efflux carrier family protein | (RefSeq) uncharacterized transporter YBR287W-like	Membrane transport protein	Protein PIN-LIKES 3 OS=Arabidopsis thaliana OX=3702 GN=PILS3 PE=2 SV=1	unnamed protein product [Prunus armeniaca]
NewGene_16184	--	--	--	--	hypothetical protein RchiOBHm_Chr1g0318811 [Rosa chinensis]
NewGene_16617	Molecular Function: nucleic acid binding (GO:0003676);; Molecular Function: RNA-DNA hybrid ribonuclease activity (GO:0004523);;	--	--	--	putative ribonuclease H-like domain-containing protein [Rosa chinensis]
NewGene_7667	Molecular Function: xylulokinase activity (GO:0004856);; Biological Process: D-xylose metabolic process (GO:0042732);;	K00854|5.74e-33|fve:101314860|K00854 xylulokinase [EC:2.7.1.17] | (RefSeq) xylulose kinase-like	--	Xylulose kinase 2 OS=Arabidopsis thaliana OX=3702 GN=XK2 PE=1 SV=1	xylulose kinase 2-like [Rosa chinensis]
NewGene_3773	Molecular Function: nucleic acid binding (GO:0003676);; Biological Process: DNA integration (GO:0015074);;	--	GAG-pre-integrase domain	--	Retrovirus-related Pol polyprotein from transposon TNT 1-94 [Vitis vinifera]
NewGene_16421	Molecular Function: ATP binding (GO:0005524);; Molecular Function: peptidase activity (GO:0008233);;	K03065|1.93e-41|pmum:103344601|K03065 26S proteasome regulatory subunit T5 | (RefSeq) 26S protease regulatory subunit 6A homolog	Proteasomal ATPase OB C-terminal domain	26S proteasome regulatory subunit 6A homolog OS=Oryza sativa subsp. japonica OX=39947 GN=TBP1 PE=2 SV=2	26S proteasome regulatory subunit 6A homolog, partial [Morus notabilis]
NewGene_16432	Molecular Function: DNA binding (GO:0003677);; Molecular Function: transposase activity (GO:0004803);; Biological Process: transposition, DNA-mediated (GO:0006313);; Molecular Function: zinc ion binding (GO:0008270);;	--	MuDR family transposase	--	uncharacterized protein LOC112189508 [Rosa chinensis]
NewGene_5861	Molecular Function: nucleic acid binding (GO:0003676);; Molecular Function: RNA-DNA hybrid ribonuclease activity (GO:0004523);;	--	Reverse transcriptase-like	Putative ribonuclease H protein At1g65750 OS=Arabidopsis thaliana OX=3702 GN=At1g65750 PE=3 SV=1	uncharacterized protein LOC112203321 [Rosa chinensis]
NewGene_9553	--	--	Transposase-associated domain	--	PREDICTED: uncharacterized protein LOC101311358 [Fragaria vesca subsp. vesca]
NewGene_12689	Biological Process: reproduction (GO:0000003);; Biological Process: developmental process involved in reproduction (GO:0003006);; Molecular Function: molecular_function (GO:0003674);; Molecular Function: catalytic activity (GO:0003824);; Molecular Function: acetyl-CoA carboxylase activity (GO:0003989);; Cellular Component: cellular_component (GO:0005575);; Cellular Component: obsolete cell (GO:00…	K11262|3.39e-37|fve:101304097|K11262 acetyl-CoA carboxylase / biotin carboxylase 1 [EC:6.4.1.2 6.3.4.14 2.1.3.15] | (RefSeq) acetyl-CoA carboxylase 1-like	--	Acetyl-CoA carboxylase 2 OS=Arabidopsis thaliana OX=3702 GN=ACC2 PE=2 SV=1	acetyl-CoA carboxylase 1-like [Gossypium australe]
NewGene_4574	--	--	--	Thioredoxin-like 3-1, chloroplastic OS=Arabidopsis thaliana OX=3702 GN=WCRKC1 PE=2 SV=3	uncharacterized protein LOC112190238 [Rosa chinensis]
NewGene_10239	Molecular Function: protein serine/threonine kinase activity (GO:0004674);; Molecular Function: ATP binding (GO:0005524);; Cellular Component: integral component of membrane (GO:0016021);;	K20718|1.87e-14|nnu:104611878|K20718 LRR receptor-like serine/threonine-protein kinase ERECTA [EC:2.7.11.1] | (RefSeq) LRR receptor-like serine/threonine-protein kinase ERL1	Protein kinase domain	Receptor-like serine/threonine-protein kinase At1g78530 OS=Arabidopsis thaliana OX=3702 GN=At1g78530 PE=2 SV=1	receptor-like serine/threonine-protein kinase At1g78530 isoform X2 [Rosa chinensis]
NewGene_6866	Molecular Function: carbohydrate binding (GO:0030246);;	--	Jacalin-like lectin domain	Jacalin-related lectin 19 OS=Arabidopsis thaliana OX=3702 GN=JAL19 PE=2 SV=1	agglutinin alpha chain-like [Rosa chinensis]
NewGene_10197	--	--	--	--	--
NewGene_15522	Cellular Component: integral component of membrane (GO:0016021);;	--	--	--	hypothetical protein RchiOBHm_Chr7g0226751 [Rosa chinensis]
NewGene_11182	Biological Process: signal transduction (GO:0007165);;	K13459|1.86e-16|vvi:100265494|K13459 disease resistance protein RPS2 | (RefSeq) probable disease resistance protein At1g52660	TIR domain	Disease resistance protein RPV1 OS=Vitis rotundifolia OX=103349 GN=RPV1 PE=1 SV=1	TMV resistance protein N-like [Rosa chinensis]
NewGene_498	--	--	--	--	hypothetical protein RchiOBHm_Chr2g0168931 [Rosa chinensis]
NewGene_12397	Molecular Function: cysteine-type peptidase activity (GO:0008234);;	--	TNP1/EN/SPM transposase	--	uncharacterized protein LOC112191969 [Rosa chinensis]
NewGene_3691	Cellular Component: integral component of membrane (GO:0016021);; Molecular Function: transmembrane transporter activity (GO:0022857);;	K14638|4.55e-19|fve:101293509|K14638 solute carrier family 15 (peptide/histidine transporter), member 3/4 | (RefSeq) protein NRT1/ PTR FAMILY 5.5-like	--	Protein NRT1/ PTR FAMILY 5.5 OS=Arabidopsis thaliana OX=3702 GN=NPF5.5 PE=2 SV=1	PREDICTED: protein NRT1/ PTR FAMILY 5.5-like [Fragaria vesca subsp. vesca]
NewGene_8265	Molecular Function: tetrahydroberberine oxidase activity (GO:0050328);; Molecular Function: FAD binding (GO:0071949);;	K22395|4.57e-179|lang:109340974|K22395 cinnamyl-alcohol dehydrogenase [EC:1.1.1.195] | (RefSeq) berberine bridge enzyme-like 13	FAD binding domain	Berberine bridge enzyme-like 21 OS=Arabidopsis thaliana OX=3702 GN=At4g20840 PE=2 SV=1	berberine bridge enzyme-like 21 [Rosa chinensis]
NewGene_3402	--	--	--	--	uncharacterized protein LOC112191806 [Rosa chinensis]
NewGene_9459	--	K07466|2.58e-13|pper:18792188|K07466 replication factor A1 | (RefSeq) replication protein A 70 kDa DNA-binding subunit B	--	--	PREDICTED: uncharacterized protein LOC105352885 isoform X2 [Fragaria vesca subsp. vesca]
NewGene_10219	--	--	--	--	hypothetical protein RchiOBHm_Chr1g0354831 [Rosa chinensis]
NewGene_4612	Molecular Function: nucleic acid binding (GO:0003676);; Molecular Function: methylmalonate-semialdehyde dehydrogenase (acylating) activity (GO:0004491);; Molecular Function: zinc ion binding (GO:0008270);;	K00140|8.36e-34|mdm:103401538|K00140 malonate-semialdehyde dehydrogenase (acetylating) / methylmalonate-semialdehyde dehydrogenase [EC:1.2.1.18 1.2.1.27] | (RefSeq) uncharacterized protein LOC103401538	--	--	protein FAR1-RELATED SEQUENCE 5-like isoform X1 [Rosa chinensis]
NewGene_3257	--	--	--	--	uncharacterized protein LOC112192360 [Rosa chinensis]
NewGene_13952	Biological Process: signal transduction (GO:0007165);;	K07466|2.41e-25|fve:101313743|K07466 replication factor A1 | (RefSeq) uncharacterized LOC101313743	TIR domain	Disease resistance protein RPV1 OS=Vitis rotundifolia OX=103349 GN=RPV1 PE=1 SV=1	TMV resistance protein N-like [Rosa chinensis]
NewGene_14822	Molecular Function: protein kinase activity (GO:0004672);; Molecular Function: ATP binding (GO:0005524);; Cellular Component: integral component of membrane (GO:0016021);;	--	--	--	PREDICTED: probable LRR receptor-like serine/threonine-protein kinase At1g53420 [Fragaria vesca subsp. vesca]
NewGene_11220	Molecular Function: protein dimerization activity (GO:0046983);;	K12126|3.71e-09|smo:SELMODRAFT_114141|K12126 phytochrome-interacting factor 3 | (RefSeq) PIF3; hypothetical protein	Helix-loop-helix DNA-binding domain	Transcription factor ALC OS=Arabidopsis thaliana OX=3702 GN=ALC PE=2 SV=1	transcription factor bHLH66-like isoform X1 [Rosa chinensis]
NewGene_14388	--	--	--	--	hypothetical protein [Rosa rugosa]
NewGene_10935	Cellular Component: integral component of membrane (GO:0016021);;	--	--	--	hypothetical protein RchiOBHm_Chr3g0447361 [Rosa chinensis]
NewGene_7862	--	--	--	--	hypothetical protein RchiOBHm_Chr1g0324891 [Rosa chinensis]
NewGene_3526	Cellular Component: integral component of membrane (GO:0016021);;	--	--	--	hypothetical protein RchiOBHm_Chr1g0364741 [Rosa chinensis]
NewGene_7682	Molecular Function: nucleic acid binding (GO:0003676);; Molecular Function: RNA-DNA hybrid ribonuclease activity (GO:0004523);;	K22804|1.17e-52|bna:106442438|K22804 structural maintenance of chromosomes protein 6 | (RefSeq) structural maintenance of chromosomes protein 6B-like	zinc-binding in reverse transcriptase	--	uncharacterized protein LOC112170175 [Rosa chinensis]
NewGene_4051	Biological Process: lipid transport (GO:0006869);; Molecular Function: lipid binding (GO:0008289);; Cellular Component: integral component of membrane (GO:0016021);;	--	--	--	PREDICTED: synaptotagmin-3-like [Fragaria vesca subsp. vesca]
NewGene_15515	Molecular Function: DNA binding (GO:0003677);; Molecular Function: protein dimerization activity (GO:0046983);;	K03283|1.04e-06|jre:108998998|K03283 heat shock 70kDa protein 1/2/6/8 | (RefSeq) heat shock cognate 70 kDa protein 2	--	--	putative transcription factor/ chromatin remodeling BED-type(Zn) family [Rosa chinensis]
NewGene_9938	Molecular Function: nucleic acid binding (GO:0003676);; Molecular Function: RNA-directed DNA polymerase activity (GO:0003964);; Molecular Function: zinc ion binding (GO:0008270);;	--	--	--	uncharacterized protein LOC112163740 [Rosa chinensis]
NewGene_5845	--	--	--	--	uncharacterized protein LOC112184961 [Rosa chinensis]
NewGene_16430	--	--	--	--	uncharacterized protein LOC112177287 [Rosa chinensis]
NewGene_7024	Molecular Function: cysteine-tRNA ligase activity (GO:0004817);;	K01883|4.16e-47|nta:107796507|K01883 cysteinyl-tRNA synthetase [EC:6.1.1.16] | (RefSeq) cysteine--tRNA ligase, chloroplastic/mitochondrial-like	tRNA synthetases class I (C) catalytic domain	Cysteine--tRNA ligase, chloroplastic/mitochondrial OS=Arabidopsis thaliana OX=3702 GN=SYCO PE=2 SV=1	putative cysteine--tRNA ligase [Rosa chinensis]
NewGene_9257	Molecular Function: ATP binding (GO:0005524);; Molecular Function: ATPase-coupled sulfate transmembrane transporter activity (GO:0015419);; Cellular Component: integral component of membrane (GO:0016021);; Molecular Function: ATPase activity (GO:0016887);;	--	--	ABC transporter G family member 7 OS=Arabidopsis thaliana OX=3702 GN=ABCG7 PE=2 SV=1	hypothetical protein CMV_026466 [Castanea mollissima]
NewGene_2788	--	--	--	--	hypothetical protein RchiOBHm_Chr7g0243231 [Rosa chinensis]
NewGene_14046	Molecular Function: catalytic activity (GO:0003824);; Biological Process: base-excision repair (GO:0006284);;	K10773|1.11e-34|fve:101300346|K10773 endonuclease III [EC:4.2.99.18] | (RefSeq) putative DNA glycosylase At3g47830	--	Putative DNA glycosylase At3g47830 OS=Arabidopsis thaliana OX=3702 GN=At3g47830 PE=3 SV=1	PREDICTED: putative DNA glycosylase At3g47830 [Fragaria vesca subsp. vesca]
NewGene_13832	Molecular Function: nucleic acid binding (GO:0003676);; Molecular Function: RNA-directed DNA polymerase activity (GO:0003964);; Molecular Function: RNA-DNA hybrid ribonuclease activity (GO:0004523);; Molecular Function: zinc ion binding (GO:0008270);;	K01963|2.41e-10|nau:109210965|K01963 acetyl-CoA carboxylase carboxyl transferase subunit beta [EC:6.4.1.2 2.1.3.15] | (RefSeq) uncharacterized protein LOC109210965	Reverse transcriptase (RNA-dependent DNA polymerase)	--	uncharacterized protein LOC112194030 [Rosa chinensis]
NewGene_15789	Molecular Function: hydrolase activity (GO:0016787);; Molecular Function: ADP binding (GO:0043531);;	--	--	Disease resistance protein RPV1 OS=Vitis rotundifolia OX=103349 GN=RPV1 PE=1 SV=1	TMV resistance protein N-like [Rosa chinensis]
NewGene_15815	Biological Process: signal transduction (GO:0007165);;	K13459|5.38e-38|vvi:100265494|K13459 disease resistance protein RPS2 | (RefSeq) probable disease resistance protein At1g52660	TIR domain	Disease resistance protein RPV1 OS=Vitis rotundifolia OX=103349 GN=RPV1 PE=1 SV=1	putative TIR domain-containing protein [Rosa chinensis]
NewGene_563	Cellular Component: integral component of membrane (GO:0016021);;	--	--	--	hypothetical protein RchiOBHm_Chr4g0418011 [Rosa chinensis]
NewGene_4735	--	--	--	--	hypothetical protein RchiOBHm_Chr3g0481681 [Rosa chinensis]
NewGene_14017	Cellular Component: integral component of membrane (GO:0016021);;	--	--	--	hypothetical protein RchiOBHm_Chr2g0124631 [Rosa chinensis]
NewGene_4213	Cellular Component: integral component of membrane (GO:0016021);;	--	--	--	L10-interacting MYB domain-containing protein-like [Rosa chinensis]
NewGene_8449	Molecular Function: IMP dehydrogenase activity (GO:0003938);;	K00088|8.28e-83|fve:101300659|K00088 IMP dehydrogenase [EC:1.1.1.205] | (RefSeq) inosine-5'-monophosphate dehydrogenase 2-like	IMP dehydrogenase / GMP reductase domain	Inosine-5'-monophosphate dehydrogenase 2 OS=Arabidopsis thaliana OX=3702 GN=At1g16350 PE=1 SV=1	inosine-5'-monophosphate dehydrogenase-like isoform X3 [Rosa chinensis]
NewGene_2682	Molecular Function: nucleic acid binding (GO:0003676);; Biological Process: DNA integration (GO:0015074);;	K01303|1.25e-35|fve:101311565|K01303 acylaminoacyl-peptidase [EC:3.4.19.1] | (RefSeq) uncharacterized LOC101311565	Integrase core domain	--	PREDICTED: LOW QUALITY PROTEIN, partial [Prunus dulcis]
NewGene_3194	Molecular Function: nucleic acid binding (GO:0003676);; Molecular Function: RNA-directed DNA polymerase activity (GO:0003964);; Biological Process: DNA integration (GO:0015074);;	K11128|3.54e-12|csat:104728497|K11128 H/ACA ribonucleoprotein complex subunit 1 | (RefSeq) H/ACA ribonucleoprotein complex subunit 1-like	--	--	putative RNA-directed DNA polymerase [Rosa chinensis]
NewGene_3418	Cellular Component: cellular_component (GO:0005575);; Cellular Component: obsolete cell (GO:0005623);; Cellular Component: plasma membrane (GO:0005886);; Biological Process: biological_process (GO:0008150);; Biological Process: cellular process (GO:0009987);; Biological Process: stomatal movement (GO:0010118);; Biological Process: regulation of cell death (GO:0010941);; Cellular Component: membra…	--	Zinc finger, C3HC4 type (RING finger)	Putative E3 ubiquitin-protein ligase XBAT35 OS=Arabidopsis thaliana OX=3702 GN=XBAT35 PE=2 SV=1	probable E3 ubiquitin-protein ligase XBOS34 [Rosa chinensis]
NewGene_11281	Molecular Function: protein binding (GO:0005515);;	K11843|3.32e-06|aip:110267024|K11843 ubiquitin carboxyl-terminal hydrolase 14 [EC:3.4.19.12] | (RefSeq) FBD-associated F-box protein At4g10400-like	F-box domain	F-box/FBD/LRR-repeat protein At1g13570 OS=Arabidopsis thaliana OX=3702 GN=At1g13570 PE=2 SV=1	F-box/FBD/LRR-repeat protein At1g13570-like [Rosa chinensis]
NewGene_10881	Molecular Function: DNA helicase activity (GO:0003678);; Cellular Component: integral component of membrane (GO:0016021);;	K10532|4.98e-18|nau:109209139|K10532 heparan-alpha-glucosaminide N-acetyltransferase [EC:2.3.1.78] | (RefSeq) heparan-alpha-glucosaminide N-acetyltransferase isoform X1	--	--	uncharacterized protein LOC112188353 [Rosa chinensis]
NewGene_13828	Biological Process: regulation of asymmetric cell division (GO:0009786);;	--	--	Protein BREAKING OF ASYMMETRY IN THE STOMATAL LINEAGE OS=Arabidopsis thaliana OX=3702 GN=BASL PE=1 SV=1	protein BREAKING OF ASYMMETRY IN THE STOMATAL LINEAGE [Rosa chinensis]
NewGene_9280	Molecular Function: hydrolase activity (GO:0016787);; Molecular Function: ADP binding (GO:0043531);;	K12818|1.21e-15|mtr:MTR_0267s0070|K12818 ATP-dependent RNA helicase DHX8/PRP22 [EC:3.6.4.13] | (RefSeq) NB-ARC domain disease resistance protein, putative	Rx N-terminal domain	Putative disease resistance protein At3g14460 OS=Arabidopsis thaliana OX=3702 GN=At3g14460 PE=3 SV=1	putative disease resistance RPP13-like protein 1 [Rosa chinensis]
NewGene_3182	--	--	--	--	hypothetical protein RchiOBHm_Chr1g0323561 [Rosa chinensis]
NewGene_3807	Molecular Function: solute:proton antiporter activity (GO:0015299);; Cellular Component: integral component of membrane (GO:0016021);;	--	Sodium/hydrogen exchanger family	Cation/H(+) antiporter 20 OS=Arabidopsis thaliana OX=3702 GN=CHX20 PE=2 SV=1	cation/H(+) antiporter 20-like [Rosa chinensis]
NewGene_2327	--	--	--	--	uncharacterized protein LOC112184856 [Rosa chinensis]
NewGene_2980	--	--	--	--	hypothetical protein RchiOBHm_Chr3g0467471 [Rosa chinensis]
NewGene_12212	Molecular Function: DNA binding (GO:0003677);;	--	--	--	putative transcription factor/ chromatin remodeling BED-type(Zn) family [Rosa chinensis]
NewGene_5843	Cellular Component: integral component of membrane (GO:0016021);;	--	--	--	hypothetical protein RchiOBHm_Chr3g0479551 [Rosa chinensis]
NewGene_4146	--	--	--	--	hypothetical protein RchiOBHm_Chr5g0038081 [Rosa chinensis]
NewGene_16905	--	K03549|3.13e-19|jre:108997955|K03549 KUP system potassium uptake protein | (RefSeq) potassium transporter 19-like	--	--	uncharacterized protein LOC112189662 [Rosa chinensis]
NewGene_7799	Molecular Function: arylformamidase activity (GO:0004061);; Biological Process: tryptophan catabolic process to kynurenine (GO:0019441);;	--	--	Cyclase-like protein 4 OS=Oryza sativa subsp. japonica OX=39947 GN=CYL4 PE=2 SV=1	uncharacterized protein LOC112173265 [Rosa chinensis]
NewGene_17390	Cellular Component: integral component of membrane (GO:0016021);;	K05925|5.07e-12|pavi:110774093|K05925 mRNA m6A methyltransferase catalytic subunit [EC:2.1.1.348] | (RefSeq) N6-adenosine-methyltransferase MT-A70-like	Arabidopsis broad-spectrum mildew resistance protein RPW8	--	uncharacterized protein LOC112187993 [Rosa chinensis]
NewGene_8106	--	K22804|2.81e-11|bna:106442438|K22804 structural maintenance of chromosomes protein 6 | (RefSeq) structural maintenance of chromosomes protein 6B-like	--	--	uncharacterized protein LOC112167693 [Rosa chinensis]
NewGene_2084	--	--	--	--	hypothetical protein RchiOBHm_Chr2g0160391 [Rosa chinensis]
NewGene_1194	Biological Process: G2/M transition of mitotic cell cycle (GO:0000086);; Biological Process: mitotic cell cycle (GO:0000278);; Molecular Function: molecular_function (GO:0003674);; Molecular Function: chromatin binding (GO:0003682);; Molecular Function: catalytic activity (GO:0003824);; Molecular Function: binding (GO:0005488);; Cellular Component: cellular_component (GO:0005575);; Cellular Compo…	--	--	--	uncharacterized protein LOC112190642 [Rosa chinensis]
NewGene_1120	--	--	--	--	hypothetical protein RchiOBHm_Chr2g0105791 [Rosa chinensis]
NewGene_14966	--	--	--	--	hypothetical protein Prudu_376S000100 [Prunus dulcis]
NewGene_8525	--	--	--	--	uncharacterized protein LOC112203365 [Rosa chinensis]
NewGene_11211	Biological Process: signal transduction (GO:0007165);; Molecular Function: hydrolase activity (GO:0016787);; Molecular Function: ADP binding (GO:0043531);;	K16225|1.74e-47|csat:104760397|K16225 probable WRKY transcription factor 52 | (RefSeq) disease resistance protein RRS1-like	Leucine Rich repeats (2 copies)	Disease resistance-like protein DSC1 OS=Arabidopsis thaliana OX=3702 GN=DSC1 PE=1 SV=1	TMV resistance protein N-like [Rosa chinensis]
NewGene_11084	Cellular Component: integral component of membrane (GO:0016021);;	K15104|6.01e-123|fve:101310679|K15104 solute carrier family 25 (mitochondrial oxoglutarate transporter), member 11 | (RefSeq) mitochondrial dicarboxylate/tricarboxylate transporter DTC-like	--	Mitochondrial dicarboxylate/tricarboxylate transporter DTC OS=Arabidopsis thaliana OX=3702 GN=DTC PE=1 SV=1	mitochondrial dicarboxylate/tricarboxylate transporter DTC-like [Rosa chinensis]
NewGene_12957	Molecular Function: phosphoprotein phosphatase activity (GO:0004721);;	K15731|2.86e-39|ghi:107900094|K15731 carboxy-terminal domain RNA polymerase II polypeptide A small phosphatase [EC:3.1.3.16] | (RefSeq) phosphatase PSR1-like	GAG-pre-integrase domain	--	PREDICTED: phosphatase PSR1-like [Gossypium hirsutum]
NewGene_10389	Molecular Function: NADPH-hemoprotein reductase activity (GO:0003958);;	K00327|1.38e-46|fve:101300898|K00327 NADPH-ferrihemoprotein reductase [EC:1.6.2.4] | (RefSeq) NADPH--cytochrome P450 reductase 2	--	NADPH--cytochrome P450 reductase OS=Catharanthus roseus OX=4058 GN=CPR PE=2 SV=1	putative NADPH--hemoprotein reductase [Rosa chinensis]
NewGene_12991	--	K11138|3.76e-32|fve:101314796|K11138 telomere-associated protein RIF1 | (RefSeq) uncharacterized LOC101314796	--	--	uncharacterized protein LOC112174621 [Rosa chinensis]
NewGene_13794	--	--	--	--	high mobility group nucleosome-binding domain-containing protein 5-like [Rosa chinensis]
NewGene_7705	--	--	--	--	hypothetical protein RchiOBHm_Chr5g0044541 [Rosa chinensis]
NewGene_9400	--	--	--	--	hypothetical protein RchiOBHm_Chr1g0383751 [Rosa chinensis]
NewGene_11354	Biological Process: signal transduction (GO:0007165);; Molecular Function: hydrolase activity (GO:0016787);; Molecular Function: ADP binding (GO:0043531);;	K00695|1.30e-65|mtr:MTR_6g478030|K00695 sucrose synthase [EC:2.4.1.13] | (RefSeq) sucrose synthase	TIR domain	Disease resistance protein RUN1 OS=Vitis rotundifolia OX=103349 GN=RUN1 PE=1 SV=1	TMV resistance protein N-like isoform X2 [Rosa chinensis]
NewGene_3753	Biological Process: signal transduction (GO:0007165);; Cellular Component: integral component of membrane (GO:0016021);; Molecular Function: hydrolase activity (GO:0016787);; Molecular Function: ADP binding (GO:0043531);;	K00695|1.13e-104|mtr:MTR_6g478030|K00695 sucrose synthase [EC:2.4.1.13] | (RefSeq) sucrose synthase	NB-ARC domain	Disease resistance protein RUN1 OS=Vitis rotundifolia OX=103349 GN=RUN1 PE=1 SV=1	TMV resistance protein N-like isoform X2 [Rosa chinensis]
NewGene_11173	Molecular Function: SNARE binding (GO:0000149);; Biological Process: regulation of peptide secretion (GO:0002791);; Molecular Function: molecular_function (GO:0003674);; Molecular Function: GTPase activator activity (GO:0005096);; Molecular Function: binding (GO:0005488);; Molecular Function: protein binding (GO:0005515);; Cellular Component: cellular_component (GO:0005575);; Cellular Component: …	--	--	--	uncharacterized protein LOC112185655 isoform X3 [Rosa chinensis]
NewGene_8621	Molecular Function: metalloendopeptidase activity (GO:0004222);; Molecular Function: metal ion binding (GO:0046872);;	--	--	--	putative peptidase M76, ATP23 [Rosa chinensis]
NewGene_16288	--	--	--	--	uncharacterized protein LOC112182344 isoform X2 [Rosa chinensis]
NewGene_5828	--	K11138|1.98e-50|fve:101314796|K11138 telomere-associated protein RIF1 | (RefSeq) uncharacterized LOC101314796	--	--	uncharacterized protein LOC112174621 [Rosa chinensis]
NewGene_8499	--	--	--	--	hypothetical protein RchiOBHm_Chr4g0442241 [Rosa chinensis]
NewGene_15438	--	--	--	--	hypothetical protein RchiOBHm_Chr2g0121271 [Rosa chinensis]
NewGene_16261	--	--	--	--	hypothetical protein RchiOBHm_Chr1g0333761 [Rosa chinensis]
NewGene_10143	Molecular Function: ligase activity (GO:0016874);;	K01892|1.55e-24|fve:101304051|K01892 histidyl-tRNA synthetase [EC:6.1.1.21] | (RefSeq) histidine--tRNA ligase	--	Histidine--tRNA ligase, cytoplasmic OS=Arabidopsis thaliana OX=3702 GN=At3g02760 PE=2 SV=1	histidine--tRNA ligase, cytoplasmic-like [Rosa chinensis]
NewGene_916	--	--	--	--	hypothetical protein RchiOBHm_Chr2g0085461 [Rosa chinensis]
NewGene_17215	Molecular Function: 1-phosphatidylinositol 4-kinase activity (GO:0004430);;	--	--	--	phosphatidylinositol 4-kinase gamma 7-like [Rosa chinensis]
NewGene_17355	Molecular Function: cinnamyl-alcohol dehydrogenase activity (GO:0045551);; Molecular Function: sinapyl alcohol dehydrogenase activity (GO:0052747);;	--	--	Phenylacetaldehyde reductase OS=Rosa hybrid cultivar OX=128735 GN=PAR PE=1 SV=1	cinnamoyl-CoA reductase 1-like isoform X3 [Rosa chinensis]
NewGene_7855	Biological Process: lipid transport (GO:0006869);; Molecular Function: lipid binding (GO:0008289);;	--	--	--	putative plant lipid transfer protein/Par allergen [Rosa chinensis]
NewGene_15862	Cellular Component: integral component of membrane (GO:0016021);;	--	--	--	hypothetical protein RchiOBHm_Chr3g0457901 [Rosa chinensis]
NewGene_5883	Molecular Function: cysteine-tRNA ligase activity (GO:0004817);;	K01883|4.16e-47|nta:107796507|K01883 cysteinyl-tRNA synthetase [EC:6.1.1.16] | (RefSeq) cysteine--tRNA ligase, chloroplastic/mitochondrial-like	tRNA synthetases class I (C) catalytic domain	Cysteine--tRNA ligase, chloroplastic/mitochondrial OS=Arabidopsis thaliana OX=3702 GN=SYCO PE=2 SV=1	putative cysteine--tRNA ligase [Rosa chinensis]
NewGene_13936	--	--	--	--	hypothetical protein RchiOBHm_Chr5g0068851 [Rosa chinensis]
NewGene_10962	--	--	--	--	hypothetical protein RchiOBHm_Chr3g0467811 [Rosa chinensis]
NewGene_10006	--	--	--	--	PREDICTED: F-box/LRR-repeat protein At4g14103-like [Fragaria vesca subsp. vesca]
NewGene_13359	--	--	Myb/SANT-like DNA-binding domain	--	L10-interacting MYB domain-containing protein-like [Rosa chinensis]
NewGene_13673	--	--	--	--	cilia- and flagella-associated protein 251-like isoform X2 [Rosa chinensis]
NewGene_2982	Cellular Component: integral component of membrane (GO:0016021);;	--	--	--	hypothetical protein RchiOBHm_Chr7g0222971 [Rosa chinensis]
NewGene_6603	--	--	--	--	uncharacterized protein LOC112203561 [Rosa chinensis]
NewGene_9433	--	--	--	--	uncharacterized protein LOC112198061 [Rosa chinensis]
NewGene_2340	Molecular Function: DNA binding (GO:0003677);; Molecular Function: transposase activity (GO:0004803);; Biological Process: transposition, DNA-mediated (GO:0006313);; Molecular Function: zinc ion binding (GO:0008270);;	K17086|2.24e-143|fve:101300290|K17086 transmembrane 9 superfamily member 2/4 | (RefSeq) uncharacterized LOC101300290	MULE transposase domain	--	uncharacterized protein LOC112182337 isoform X1 [Rosa chinensis]
NewGene_10050	--	--	--	--	hypothetical protein RchiOBHm_Chr5g0044261 [Rosa chinensis]
NewGene_16501	--	--	--	--	hypothetical protein RchiOBHm_Chr2g0150971 [Rosa chinensis]
NewGene_6841	Cellular Component: integral component of membrane (GO:0016021);;	--	--	--	hypothetical protein RchiOBHm_Chr0c44g0503651 [Rosa chinensis]
NewGene_4307	--	--	--	--	uncharacterized protein LOC112192215 isoform X2 [Rosa chinensis]
NewGene_17364	Molecular Function: cysteine-type peptidase activity (GO:0008234);;	--	--	--	uncharacterized protein LOC112183750 [Rosa chinensis]
NewGene_14904	Molecular Function: nucleic acid binding (GO:0003676);; Molecular Function: RNA-DNA hybrid ribonuclease activity (GO:0004523);;	--	Reverse transcriptase-like	--	putative ribonuclease H-like domain-containing protein [Rosa chinensis]
NewGene_11174	Molecular Function: SNARE binding (GO:0000149);; Biological Process: regulation of peptide secretion (GO:0002791);; Molecular Function: molecular_function (GO:0003674);; Molecular Function: GTPase activator activity (GO:0005096);; Molecular Function: binding (GO:0005488);; Molecular Function: protein binding (GO:0005515);; Cellular Component: cellular_component (GO:0005575);; Cellular Component: …	--	Anaphase-promoting complex subunit 4 WD40 domain	--	uncharacterized protein LOC112199654, partial [Rosa chinensis]
NewGene_14651	Biological Process: polysaccharide catabolic process (GO:0000272);; Molecular Function: beta-amylase activity (GO:0016161);; Molecular Function: amylopectin maltohydrolase activity (GO:0102229);;	K01177|1.71e-19|fve:101301974|K01177 beta-amylase [EC:3.2.1.2] | (RefSeq) beta-amylase 3, chloroplastic	--	--	beta-amylase 3, chloroplastic [Rosa chinensis]
NewGene_1413	--	--	--	--	hypothetical protein RchiOBHm_Chr2g0132961 [Rosa chinensis]
NewGene_5950	Biological Process: nuclear-transcribed mRNA catabolic process, deadenylation-dependent decay (GO:0000288);; Biological Process: nuclear-transcribed mRNA catabolic process, exonucleolytic (GO:0000291);; Cellular Component: chromatin (GO:0000785);; Biological Process: nuclear-transcribed mRNA catabolic process (GO:0000956);; Cellular Component: cellular_component (GO:0005575);; Cellular Component:…	--	--	--	hypothetical protein RchiOBHm_Chr5g0027621 [Rosa chinensis]
NewGene_6168	Molecular Function: metal ion binding (GO:0046872);;	--	--	--	LOW QUALITY PROTEIN: RNA-binding protein cabeza [Rosa chinensis]
NewGene_10686	Cellular Component: integral component of membrane (GO:0016021);; Molecular Function: ATPase-coupled transmembrane transporter activity (GO:0042626);;	--	--	--	putative ABC transporter A, ABCA [Rosa chinensis]
NewGene_17020	Molecular Function: hydrolase activity (GO:0016787);;	--	--	--	uncharacterized protein LOC112177535 [Rosa chinensis]
NewGene_6165	Molecular Function: cysteine-type peptidase activity (GO:0008234);;	--	--	--	uncharacterized protein LOC112199005 [Rosa chinensis]
NewGene_892	--	--	--	--	uncharacterized protein LOC112183609 [Rosa chinensis]
NewGene_11395	Molecular Function: thiol-dependent ubiquitin-specific protease activity (GO:0004843);;	K13717|4.33e-10|ccp:CHC_T00004759001|K13717 OTU domain-containing protein 3 [EC:3.4.19.12] | (RefSeq) hypothetical protein	OTU-like cysteine protease	OVARIAN TUMOR DOMAIN-containing deubiquitinating enzyme 10 OS=Arabidopsis thaliana OX=3702 GN=OTU10 PE=1 SV=1	OTU domain-containing protein DDB_G0284757-like [Rosa chinensis]
NewGene_3165	--	--	--	--	hypothetical protein RchiOBHm_Chr2g0143481 [Rosa chinensis]
NewGene_1360	Molecular Function: RNA-directed DNA polymerase activity (GO:0003964);;	K00284|1.61e-26|oeu:111379166|K00284 glutamate synthase (ferredoxin) [EC:1.4.7.1] | (RefSeq) ferredoxin-dependent glutamate synthase, chloroplastic-like	Reverse transcriptase (RNA-dependent DNA polymerase)	--	putative RNA-directed DNA polymerase [Rosa chinensis]
NewGene_5469	--	K16226|1.10e-06|bna:106416466|K16226 disease resistance protein RPS4 | (RefSeq) disease resistance protein RPS4-like	--	--	TMV resistance protein N-like [Rosa chinensis]
NewGene_11027	--	--	--	--	uncharacterized protein LOC112164237 [Rosa chinensis]
NewGene_5185	--	--	--	--	kinesin-related protein 4-like [Rosa chinensis]
NewGene_14982	Biological Process: regulation of translation (GO:0006417);; Molecular Function: protein kinase regulator activity (GO:0019887);; Molecular Function: protein kinase binding (GO:0019901);; Biological Process: positive regulation of kinase activity (GO:0033674);; Molecular Function: ribosome binding (GO:0043022);;	--	--	Protein ILITYHIA OS=Arabidopsis thaliana OX=3702 GN=ILA PE=1 SV=1	protein ILITYHIA [Rosa chinensis]
NewGene_12527	Molecular Function: cysteine-type peptidase activity (GO:0008234);;	--	--	--	putative Ulp1 peptidase [Rosa chinensis]
NewGene_9026	--	K07466|1.20e-07|pper:18792188|K07466 replication factor A1 | (RefSeq) replication protein A 70 kDa DNA-binding subunit B	--	--	putative nucleic acid-binding protein [Rosa chinensis]
NewGene_1033	Cellular Component: integral component of membrane (GO:0016021);;	K19525|1.68e-08|fve:101301394|K19525 vacuolar protein sorting-associated protein 13A/C | (RefSeq) uncharacterized LOC101301394	--	--	PREDICTED: LOW QUALITY PROTEIN: uncharacterized protein LOC101301394 [Fragaria vesca subsp. vesca]
NewGene_11846	Molecular Function: RNA binding (GO:0003723);;	K01148|1.55e-18|fve:101294124|K01148 poly(A)-specific ribonuclease [EC:3.1.13.4] | (RefSeq) uncharacterized CRM domain-containing protein At3g25440, chloroplastic	--	--	uncharacterized CRM domain-containing protein At3g25440, chloroplastic isoform X4 [Rosa chinensis]
NewGene_13017	Molecular Function: DNA binding (GO:0003677);; Biological Process: signal transduction (GO:0007165);; Molecular Function: ADP binding (GO:0043531);;	K00695|2.63e-60|mtr:MTR_6g478030|K00695 sucrose synthase [EC:2.4.1.13] | (RefSeq) sucrose synthase	NB-ARC domain	Disease resistance protein RPV1 OS=Vitis rotundifolia OX=103349 GN=RPV1 PE=1 SV=1	TMV resistance protein N-like [Rosa chinensis]
NewGene_7927	--	--	--	--	uncharacterized protein LOC112184165 [Rosa chinensis]
NewGene_10423	Biological Process: tricarboxylic acid cycle (GO:0006099);; Molecular Function: phosphoenolpyruvate carboxylase activity (GO:0008964);; Biological Process: carbon fixation (GO:0015977);;	K01595|3.46e-45|fve:101292407|K01595 phosphoenolpyruvate carboxylase [EC:4.1.1.31] | (RefSeq) phosphoenolpyruvate carboxylase 4	--	Phosphoenolpyruvate carboxylase 4 OS=Arabidopsis thaliana OX=3702 GN=PPC4 PE=2 SV=1	putative phosphoenolpyruvate carboxylase [Rosa chinensis]
NewGene_16490	Molecular Function: DNA helicase activity (GO:0003678);; Molecular Function: iron ion binding (GO:0005506);; Molecular Function: ATP binding (GO:0005524);; Cellular Component: nucleus (GO:0005634);;	K11643|1.45e-68|fve:101294140|K11643 chromodomain-helicase-DNA-binding protein 4 [EC:3.6.4.12] | (RefSeq) CHD3-type chromatin-remodeling factor PICKLE	Chromo (CHRromatin Organisation MOdifier) domain	CHD3-type chromatin-remodeling factor PICKLE OS=Arabidopsis thaliana OX=3702 GN=PKL PE=1 SV=1	CHD3-type chromatin-remodeling factor PICKLE-like [Rosa chinensis]
NewGene_2753	Cellular Component: integral component of membrane (GO:0016021);;	--	--	--	uncharacterized protein LOC112190165 [Rosa chinensis]
NewGene_13220	Molecular Function: DNA binding (GO:0003677);; Molecular Function: protein dimerization activity (GO:0046983);;	K21437|2.34e-21|ccav:112523844|K21437 ankyrin repeat domain-containing protein 13 | (RefSeq) uncharacterized protein LOC112523844	hAT family C-terminal dimerisation region	Putative AC transposase OS=Zea mays OX=4577 PE=2 SV=2	putative HAT dimerization domain, ribonuclease H-like domain, hAT-like transposase, RNase-H [Rosa chinensis]
NewGene_1482	Cellular Component: integral component of membrane (GO:0016021);;	K15601|3.59e-30|adu:107494945|K15601 [histone H3]-dimethyl-L-lysine9 demethylase [EC:1.14.11.65] | (RefSeq) lysine-specific demethylase JMJ25	Myb/SANT-like DNA-binding domain	L10-interacting MYB domain-containing protein OS=Arabidopsis thaliana OX=3702 GN=LIMYB PE=1 SV=1	uncharacterized protein LOC112189210 isoform X2 [Rosa chinensis]
NewGene_8689	--	--	--	--	uncharacterized protein DDB_G0285291-like [Rosa chinensis]
NewGene_15424	Molecular Function: arylformamidase activity (GO:0004061);; Biological Process: tryptophan catabolic process to kynurenine (GO:0019441);;	--	--	--	Down syndrome critical region protein 3 homolog [Rosa chinensis]
NewGene_4893	Molecular Function: ATP binding (GO:0005524);; Molecular Function: peptidase activity (GO:0008233);;	K03064|1.64e-18|jre:109008270|K03064 26S proteasome regulatory subunit T4 | (RefSeq) 26S proteasome regulatory subunit S10B homolog B	ATPase family associated with various cellular activities (AAA)	26S proteasome regulatory subunit 10B homolog A OS=Arabidopsis thaliana OX=3702 GN=RPT4A PE=1 SV=1	26S proteasome regulatory subunit S10B homolog B-like, partial [Cucurbita pepo subsp. pepo]
NewGene_10289	--	--	--	--	uncharacterized protein LOC112163902 [Rosa chinensis]
NewGene_5580	Molecular Function: tRNA-intron endonuclease activity (GO:0000213);; Cellular Component: tRNA-intron endonuclease complex (GO:0000214);; Molecular Function: nucleic acid binding (GO:0003676);; Biological Process: tRNA splicing, via endonucleolytic cleavage and ligation (GO:0006388);; Molecular Function: lyase activity (GO:0016829);;	K15322|3.30e-38|fve:101291404|K15322 tRNA-splicing endonuclease subunit Sen2 [EC:4.6.1.16] | (RefSeq) uncharacterized LOC101291404	tRNA-splicing endonuclease subunit sen54 N-term	--	putative tRNA-intron lyase [Rosa chinensis]
NewGene_7066	Cellular Component: integral component of membrane (GO:0016021);;	--	--	--	hypothetical protein RchiOBHm_Chr3g0450411 [Rosa chinensis]
NewGene_16391	Molecular Function: molecular_function (GO:0003674);; Molecular Function: transporter activity (GO:0005215);; Molecular Function: carbohydrate:proton symporter activity (GO:0005351);; Molecular Function: glucose transmembrane transporter activity (GO:0005355);; Molecular Function: carbohydrate:cation symporter activity (GO:0005402);; Biological Process: transport (GO:0006810);; Biological Process…	K03444|2.19e-13|fve:105352061|K03444 MFS transporter, SP family, ERD6-like sugar transporter | (RefSeq) sugar transporter ERD6-like 3	--	Sugar transporter ERD6-like 10 OS=Arabidopsis thaliana OX=3702 GN=At3g05160 PE=2 SV=1	sugar transporter ERD6-like 5 isoform X1 [Rosa chinensis]
NewGene_5720	Molecular Function: methyltransferase activity (GO:0008168);; Biological Process: methylation (GO:0032259);; Molecular Function: metal ion binding (GO:0046872);; Molecular Function: thebane O-demethylase activity (GO:0102803);; Molecular Function: codeine O-demethylase activity (GO:0102805);;	K14975|2.19e-12|psom:113311621|K14975 codeine 3-O-demethylase [EC:1.14.11.32] | (RefSeq) codeine O-demethylase	2OG-Fe(II) oxygenase superfamily	Codeine O-demethylase OS=Papaver somniferum OX=3469 GN=CODM PE=1 SV=1	protein SRG1-like [Rosa chinensis]
NewGene_4053	--	--	--	--	uncharacterized protein LOC112184791 [Rosa chinensis]
NewGene_1182	Molecular Function: nucleic acid binding (GO:0003676);; Molecular Function: RNA-DNA hybrid ribonuclease activity (GO:0004523);;	K22804|3.08e-98|bna:106442438|K22804 structural maintenance of chromosomes protein 6 | (RefSeq) structural maintenance of chromosomes protein 6B-like	Reverse transcriptase (RNA-dependent DNA polymerase)	Putative ribonuclease H protein At1g65750 OS=Arabidopsis thaliana OX=3702 GN=At1g65750 PE=3 SV=1	uncharacterized protein LOC112172576 [Rosa chinensis]
NewGene_11272	--	--	--	--	hypothetical protein RchiOBHm_Chr5g0023091 [Rosa chinensis]
NewGene_6939	Molecular Function: cysteine-type peptidase activity (GO:0008234);;	--	Ulp1 protease family, C-terminal catalytic domain	--	putative Ulp1 protease family catalytic domain-containing protein [Rosa chinensis]
NewGene_9121	--	--	--	Chaperone protein dnaJ 16 OS=Arabidopsis thaliana OX=3702 GN=ATJ16 PE=2 SV=1	--
NewGene_10970	Molecular Function: protein serine/threonine kinase activity (GO:0004674);; Molecular Function: ATP binding (GO:0005524);; Cellular Component: integral component of membrane (GO:0016021);; Molecular Function: carbohydrate binding (GO:0030246);;	--	--	--	G-type lectin S-receptor-like serine/threonine-protein kinase RLK1 [Prunus yedoensis var. nudiflora]
NewGene_193	Molecular Function: protein binding (GO:0005515);;	K18726|1.04e-11|aip:107624874|K18726 FAS-associated factor 2 | (RefSeq) plant UBX domain-containing protein 9	UBX domain	Plant UBX domain-containing protein 8 OS=Arabidopsis thaliana OX=3702 GN=PUX8 PE=1 SV=1	plant UBX domain-containing protein 8 isoform X2 [Rosa chinensis]
NewGene_13743	Molecular Function: cysteine-type peptidase activity (GO:0008234);;	--	--	--	uncharacterized protein LOC112190461 [Rosa chinensis]
NewGene_9148	Molecular Function: phosphatidylinositol phospholipase C activity (GO:0004435);; Biological Process: lipid metabolic process (GO:0006629);; Biological Process: intracellular signal transduction (GO:0035556);;	--	--	--	phospholipase c [Rosa rugosa]
NewGene_8905	Molecular Function: threonine-tRNA ligase activity (GO:0004829);; Molecular Function: ATP binding (GO:0005524);; Cellular Component: cytoplasm (GO:0005737);; Biological Process: threonyl-tRNA aminoacylation (GO:0006435);;	K01868|1.36e-08|rcu:8274778|K01868 threonyl-tRNA synthetase [EC:6.1.1.3] | (RefSeq) threonine--tRNA ligase, mitochondrial 1	--	Threonine--tRNA ligase, mitochondrial 1 OS=Arabidopsis thaliana OX=3702 GN=THRRS PE=1 SV=3	putative threonine--tRNA ligase [Hibiscus syriacus]
NewGene_4223	Molecular Function: DNA binding (GO:0003677);; Molecular Function: transposase activity (GO:0004803);; Biological Process: transposition, DNA-mediated (GO:0006313);; Molecular Function: zinc ion binding (GO:0008270);;	--	MuDR family transposase	--	kinesin-related protein 4-like [Rosa chinensis]
NewGene_2598	Cellular Component: Golgi apparatus (GO:0005794);; Cellular Component: trans-Golgi network (GO:0005802);; Cellular Component: plasma membrane (GO:0005886);; Biological Process: plant-type primary cell wall biogenesis (GO:0009833);; Cellular Component: integral component of membrane (GO:0016021);; Molecular Function: cellulose synthase activity (GO:0016759);; Molecular Function: cellulose synthase…	K10891|1.39e-16|tcc:18612304|K10891 fanconi anemia group D2 protein | (RefSeq) Fanconi anemia group D2 protein homolog	Cellulose synthase	Cellulose synthase-like protein H1 OS=Oryza sativa subsp. japonica OX=39947 GN=CSLH1 PE=2 SV=2	PREDICTED: cellulose synthase-like protein H1 isoform X2 [Fragaria vesca subsp. vesca]
NewGene_17224	Biological Process: signal transduction (GO:0007165);; Molecular Function: ADP binding (GO:0043531);;	K00695|3.63e-122|mtr:MTR_6g478030|K00695 sucrose synthase [EC:2.4.1.13] | (RefSeq) sucrose synthase	TIR domain	TMV resistance protein N OS=Nicotiana glutinosa OX=35889 GN=N PE=1 SV=1	TMV resistance protein N-like [Rosa chinensis]
NewGene_11068	Biological Process: defense response (GO:0006952);; Molecular Function: hydrolase activity (GO:0016787);; Molecular Function: ADP binding (GO:0043531);;	--	--	--	putative disease resistance protein At1g50180 [Rosa chinensis]
NewGene_14717	--	K20131|6.25e-06|fve:101315242|K20131 Rab5 GDP/GTP exchange factor | (RefSeq) vacuolar protein sorting-associated protein 9A-like	--	--	--
NewGene_16374	Molecular Function: magnesium ion binding (GO:0000287);; Molecular Function: pyruvate kinase activity (GO:0004743);; Molecular Function: kinase activity (GO:0016301);; Molecular Function: potassium ion binding (GO:0030955);;	K00873|2.65e-49|fve:101307487|K00873 pyruvate kinase [EC:2.7.1.40] | (RefSeq) pyruvate kinase isozyme A, chloroplastic	Pyruvate kinase, barrel domain	Pyruvate kinase isozyme A, chloroplastic OS=Ricinus communis OX=3988 PE=1 SV=1	putative pyruvate kinase [Rosa chinensis]
NewGene_13839	--	--	--	--	hypothetical protein RchiOBHm_Chr5g0045681 [Rosa chinensis]
NewGene_7133	--	--	--	--	PREDICTED: uncharacterized protein LOC101296087 [Fragaria vesca subsp. vesca]
NewGene_468	Biological Process: signal transduction (GO:0007165);; Molecular Function: ADP binding (GO:0043531);;	K00695|3.53e-189|mtr:MTR_6g478030|K00695 sucrose synthase [EC:2.4.1.13] | (RefSeq) sucrose synthase	TIR domain	Disease resistance protein RPV1 OS=Vitis rotundifolia OX=103349 GN=RPV1 PE=1 SV=1	TMV resistance protein N-like [Rosa chinensis]
NewGene_9184	--	--	--	--	hypothetical protein RchiOBHm_Chr7g0214111 [Rosa chinensis]
NewGene_7289	--	--	--	--	PREDICTED: uncharacterized protein LOC101300326 [Fragaria vesca subsp. vesca]
NewGene_7054	--	--	--	--	hypothetical protein RchiOBHm_Chr3g0465891 [Rosa chinensis]
NewGene_1251	--	--	--	--	uncharacterized protein LOC112180205 [Rosa chinensis]
NewGene_7777	Molecular Function: RNA-directed DNA polymerase activity (GO:0003964);;	K14833|1.06e-22|nnu:104589409|K14833 nucleolar complex protein 2 | (RefSeq) nucleolar complex protein 2 homolog	Reverse transcriptase (RNA-dependent DNA polymerase)	Uncharacterized mitochondrial protein AtMg00810 OS=Arabidopsis thaliana OX=3702 GN=AtMg00810 PE=4 SV=1	uncharacterized protein LOC112171153 [Rosa chinensis]
NewGene_1263	--	--	--	--	uncharacterized protein LOC112190520 [Rosa chinensis]
NewGene_10964	Biological Process: signal transduction (GO:0007165);; Molecular Function: hydrolase activity (GO:0016787);; Molecular Function: ADP binding (GO:0043531);;	K01115|1.02e-58|fve:101313411|K01115 phospholipase D1/2 [EC:3.1.4.4] | (RefSeq) uncharacterized LOC101313411	NB-ARC domain	TMV resistance protein N OS=Nicotiana glutinosa OX=35889 GN=N PE=1 SV=1	protein SUPPRESSOR OF npr1-1, CONSTITUTIVE 1-like isoform X3 [Rosa chinensis]
NewGene_15276	Molecular Function: DNA binding (GO:0003677);; Molecular Function: transposase activity (GO:0004803);; Biological Process: transposition, DNA-mediated (GO:0006313);; Molecular Function: zinc ion binding (GO:0008270);;	--	--	--	uncharacterized protein LOC112198977 [Rosa chinensis]
NewGene_3750	Molecular Function: nucleic acid binding (GO:0003676);; Molecular Function: RNA-directed DNA polymerase activity (GO:0003964);;	K03006|3.89e-74|adu:107466525|K03006 DNA-directed RNA polymerase II subunit RPB1 [EC:2.7.7.6] | (RefSeq) LOW QUALITY PROTEIN: DNA-directed RNA polymerase II subunit 1-like	Reverse transcriptase (RNA-dependent DNA polymerase)	Retrovirus-related Pol polyprotein from transposon TNT 1-94 OS=Nicotiana tabacum OX=4097 PE=2 SV=1	putative RNA-directed DNA polymerase [Rosa chinensis]
NewGene_15285	--	--	--	--	hypothetical protein RchiOBHm_Chr7g0216191 [Rosa chinensis]
NewGene_2248	Molecular Function: peptidase activity (GO:0008233);;	K01369|1.02e-45|fve:101302482|K01369 legumain [EC:3.4.22.34] | (RefSeq) vacuolar-processing enzyme-like	--	Vacuolar-processing enzyme delta-isozyme OS=Arabidopsis thaliana OX=3702 GN=dVPE PE=1 SV=1	putative legumain protein [Rosa chinensis]
NewGene_4897	--	--	--	--	U-box domain-containing protein 35 [Rosa chinensis]
NewGene_9436	--	--	--	--	methylcrotonoyl-CoA carboxylase subunit alpha, mitochondrial isoform X7 [Rosa chinensis]
NewGene_15377	Cellular Component: cellular_component (GO:0005575);; Cellular Component: obsolete cell (GO:0005623);; Cellular Component: plasma membrane (GO:0005886);; Biological Process: response to stress (GO:0006950);; Biological Process: defense response (GO:0006952);; Biological Process: cell communication (GO:0007154);; Biological Process: signal transduction (GO:0007165);; Biological Process: biological…	--	--	--	probable disease resistance protein At4g27220 isoform X3 [Rosa chinensis]
NewGene_8576	--	--	--	--	PREDICTED: F-box/LRR-repeat protein At5g63520-like [Fragaria vesca subsp. vesca]
NewGene_17041	--	--	--	--	putative transposase, Ptta/En/Spm, plant [Rosa chinensis]
NewGene_7774	--	--	--	--	PREDICTED: uncharacterized protein LOC101296169 isoform X1 [Fragaria vesca subsp. vesca]
NewGene_4300	Cellular Component: integral component of membrane (GO:0016021);;	--	--	--	hypothetical protein RchiOBHm_Chr2g0108471 [Rosa chinensis]
NewGene_1571	--	--	--	--	hypothetical protein RchiOBHm_Chr6g0278251 [Rosa chinensis]
NewGene_533	--	--	--	--	actin cytoskeleton-regulatory complex protein pan1-like [Rosa chinensis]
NewGene_6538	Molecular Function: DNA binding (GO:0003677);;	--	BED zinc finger	--	uncharacterized protein LOC112171067 [Rosa chinensis]
NewGene_15839	--	--	--	Disease resistance protein RPV1 OS=Vitis rotundifolia OX=103349 GN=RPV1 PE=1 SV=1	putative leucine-rich repeat domain, L domain-containing protein [Rosa chinensis]
NewGene_5851	Molecular Function: calcium ion binding (GO:0005509);; Molecular Function: ATP binding (GO:0005524);; Biological Process: mismatch repair (GO:0006298);; Molecular Function: mismatched DNA binding (GO:0030983);;	--	--	--	PREDICTED: uncharacterized protein LOC105350969 [Fragaria vesca subsp. vesca]
NewGene_15785	Biological Process: phosphorelay signal transduction system (GO:0000160);; Molecular Function: DNA-binding transcription factor activity (GO:0003700);;	K14490|2.24e-17|fve:101304685|K14490 histidine-containing phosphotransfer peotein | (RefSeq) histidine-containing phosphotransfer protein 4	--	--	histidine-containing phosphotransfer protein 1-like isoform X1 [Rosa chinensis]
NewGene_9330	Cellular Component: nucleus (GO:0005634);; Biological Process: regulation of transcription, DNA-templated (GO:0006355);; Molecular Function: zinc ion binding (GO:0008270);;	--	--	--	protein FAR1-RELATED SEQUENCE 5-like [Rosa chinensis]
NewGene_9326	Molecular Function: cysteine-type peptidase activity (GO:0008234);;	--	--	--	uncharacterized protein LOC112199761 [Rosa chinensis]
NewGene_11362	--	K17790|6.08e-13|fve:101305249|K17790 mitochondrial import inner membrane translocase subunit TIM22 | (RefSeq) mitochondrial import inner membrane translocase subunit TIM22-3-like	--	--	hypothetical protein RchiOBHm_Chr4g0397881 [Rosa chinensis]
NewGene_3890	--	--	--	--	hypothetical protein F3Y22_tig00112344pilonHSYRG00247 [Hibiscus syriacus]
NewGene_8178	Molecular Function: DNA binding (GO:0003677);; Molecular Function: transposase activity (GO:0004803);; Biological Process: transposition, DNA-mediated (GO:0006313);; Molecular Function: zinc ion binding (GO:0008270);;	--	MuDR family transposase	--	uncharacterized protein LOC112203090 [Rosa chinensis]
NewGene_6132	--	--	--	--	hypothetical protein RchiOBHm_Chr1g0383751 [Rosa chinensis]
NewGene_926	Molecular Function: protein kinase activity (GO:0004672);; Molecular Function: ATP binding (GO:0005524);; Cellular Component: integral component of membrane (GO:0016021);;	K13435|8.48e-08|sly:101268866|K13435 serine/threonine-protein kinase Pto | (RefSeq) Pto; serine/threonine protein kinase Pto	--	Probable inactive leucine-rich repeat receptor-like protein kinase At3g03770 OS=Arabidopsis thaliana OX=3702 GN=At3g03770 PE=1 SV=1	probable inactive leucine-rich repeat receptor-like protein kinase At3g03770 [Rosa chinensis]
NewGene_8497	Molecular Function: DNA binding (GO:0003677);; Molecular Function: transposase activity (GO:0004803);; Biological Process: transposition, DNA-mediated (GO:0006313);; Molecular Function: zinc ion binding (GO:0008270);;	K17086|3.90e-38|fve:101300290|K17086 transmembrane 9 superfamily member 2/4 | (RefSeq) uncharacterized LOC101300290	MuDR family transposase	--	uncharacterized protein LOC112182337 isoform X2 [Rosa chinensis]
NewGene_16448	Molecular Function: UDP-glycosyltransferase activity (GO:0008194);;	K13493|9.74e-18|brp:103846928|K13493 cytokinin-N-glucosyltransferase [EC:2.4.1.-] | (RefSeq) UDP-glycosyltransferase 76C2	UDP-glucoronosyl and UDP-glucosyl transferase	UDP-glycosyltransferase 76C2 OS=Arabidopsis thaliana OX=3702 GN=UGT76C2 PE=1 SV=1	UDP-glycosyltransferase 76F1-like [Rosa chinensis]
NewGene_11662	Cellular Component: integral component of membrane (GO:0016021);;	--	--	--	hypothetical protein RchiOBHm_Chr2g0144761 [Rosa chinensis]
NewGene_2058	Molecular Function: nucleic acid binding (GO:0003676);; Molecular Function: RNA-DNA hybrid ribonuclease activity (GO:0004523);;	--	--	--	putative ribonuclease H-like domain-containing protein [Rosa chinensis]
NewGene_8388	--	--	--	--	putative transcription factor MYB-HB-like family [Rosa chinensis]
NewGene_6688	Molecular Function: sucrose-phosphate synthase activity (GO:0046524);;	K00696|1.75e-29|cam:101493995|K00696 sucrose-phosphate synthase [EC:2.4.1.14] | (RefSeq) probable sucrose-phosphate synthase	--	Probable sucrose-phosphate synthase OS=Vicia faba OX=3906 GN=SPS PE=2 SV=1	putative sucrose-phosphate synthase [Rosa chinensis]
NewGene_15695	--	--	Leucine Rich repeats (2 copies)	Disease resistance protein RPV1 OS=Vitis rotundifolia OX=103349 GN=RPV1 PE=1 SV=1	TMV resistance protein N-like [Rosa chinensis]
NewGene_1493	--	--	--	--	--
NewGene_4989	--	K14404|1.03e-20|fve:101302302|K14404 cleavage and polyadenylation specificity factor subunit 4 | (RefSeq) uncharacterized LOC101302302	--	--	putative nuclear fragile X mental retardation-interacting protein [Rosa chinensis]
NewGene_15559	Biological Process: signal transduction (GO:0007165);; Molecular Function: ADP binding (GO:0043531);;	K16225|4.10e-22|csat:104760397|K16225 probable WRKY transcription factor 52 | (RefSeq) disease resistance protein RRS1-like	--	Disease resistance protein RUN1 OS=Vitis rotundifolia OX=103349 GN=RUN1 PE=1 SV=1	TMV resistance protein N-like [Rosa chinensis]
NewGene_10224	--	--	Embryo-specific protein 3, (ATS3)	Embryo-specific protein ATS3 OS=Arabidopsis thaliana OX=3702 GN=ATS3 PE=2 SV=1	embryo-specific protein ATS3A-like [Rosa chinensis]
NewGene_6839	--	--	--	--	uncharacterized protein LOC112184961 [Rosa chinensis]
NewGene_8510	Biological Process: reproduction (GO:0000003);; Cellular Component: nuclear chromosome (GO:0000228);; Biological Process: nuclear division (GO:0000280);; Cellular Component: condensed chromosome (GO:0000793);; Cellular Component: condensed nuclear chromosome (GO:0000794);; Cellular Component: synaptonemal complex (GO:0000795);; Cellular Component: transverse filament (GO:0000802);; Cellular Compo…	--	--	--	synaptonemal complex protein 1-like isoform X2 [Rosa chinensis]
NewGene_2924	--	--	Transposase-associated domain	--	uncharacterized protein LOC112186244 [Rosa chinensis]
NewGene_10000	--	--	--	--	hypothetical protein RchiOBHm_Chr2g0084321 [Rosa chinensis]
NewGene_3395	--	--	--	--	hypothetical protein RchiOBHm_Chr3g0450551 [Rosa chinensis]
NewGene_5470	Biological Process: signal transduction (GO:0007165);; Molecular Function: hydrolase activity (GO:0016787);; Molecular Function: ADP binding (GO:0043531);;	--	--	--	TMV resistance protein N-like [Rosa chinensis]
NewGene_15392	--	--	--	--	--
NewGene_12328	Molecular Function: zinc ion binding (GO:0008270);;	--	--	--	uncharacterized protein LOC112199073 [Rosa chinensis]
NewGene_374	Cellular Component: Golgi membrane (GO:0000139);; Biological Process: protein glycosylation (GO:0006486);; Cellular Component: integral component of membrane (GO:0016021);; Molecular Function: transferase activity, transferring glycosyl groups (GO:0016757);;	K20854|1.81e-30|fve:101299241|K20854 hydroxyproline O-galactosyltransferase HPGT [EC:2.4.1.-] | (RefSeq) probable beta-1,3-galactosyltransferase 11	Galactosyltransferase	Hydroxyproline O-galactosyltransferase HPGT1 OS=Arabidopsis thaliana OX=3702 GN=HPTG1 PE=1 SV=1	hydroxyproline O-galactosyltransferase HPGT1 [Rosa chinensis]
NewGene_3942	Molecular Function: RNA binding (GO:0003723);; Molecular Function: RNA helicase activity (GO:0003724);; Molecular Function: ATP binding (GO:0005524);; Cellular Component: nucleus (GO:0005634);; Molecular Function: zinc ion binding (GO:0008270);;	K16911|2.59e-33|fve:101309944|K16911 ATP-dependent RNA helicase DDX21 [EC:3.6.4.13] | (RefSeq) DEAD-box ATP-dependent RNA helicase 3, chloroplastic	--	--	PREDICTED: DEAD-box ATP-dependent RNA helicase 3, chloroplastic [Fragaria vesca subsp. vesca]
NewGene_9535	Cellular Component: integral component of membrane (GO:0016021);;	K01703|2.62e-87|fve:101307387|K01703 3-isopropylmalate/(R)-2-methylmalate dehydratase large subunit [EC:4.2.1.33 4.2.1.35] | (RefSeq) 3-isopropylmalate dehydratase large subunit-like	--	3-isopropylmalate dehydratase large subunit, chloroplastic OS=Arabidopsis thaliana OX=3702 GN=IIL1 PE=1 SV=1	3-isopropylmalate dehydratase large subunit, chloroplastic-like [Rosa chinensis]
NewGene_6119	--	--	--	--	hypothetical protein RchiOBHm_Chr1g0327311 [Rosa chinensis]
NewGene_14799	--	--	--	--	hypothetical protein RchiOBHm_Chr1g0316161 [Rosa chinensis]
NewGene_10147	--	--	--	--	hypothetical protein RchiOBHm_Chr4g0394681 [Rosa chinensis]
NewGene_3792	Cellular Component: integral component of membrane (GO:0016021);;	--	--	--	hypothetical protein RchiOBHm_Chr5g0029211 [Rosa chinensis]
NewGene_12975	--	--	--	--	--
NewGene_9349	--	--	--	--	Golgi integral membrane protein 4-like [Rosa chinensis]
NewGene_14094	--	--	--	--	hypothetical protein RchiOBHm_Chr7g0187671 [Rosa chinensis]
NewGene_8006	Molecular Function: oxidoreductase activity, acting on single donors with incorporation of molecular oxygen, incorporation of two atoms of oxygen (GO:0016702);; Biological Process: oxylipin biosynthetic process (GO:0031408);; Molecular Function: metal ion binding (GO:0046872);;	K00454|1.58e-46|fve:101302634|K00454 lipoxygenase [EC:1.13.11.12] | (RefSeq) linoleate 13S-lipoxygenase 3-1, chloroplastic-like	Lipoxygenase	Lipoxygenase 1, chloroplastic OS=Tanacetum cinerariifolium OX=118510 GN=LOX1 PE=1 SV=1	linoleate 13S-lipoxygenase 3-1, chloroplastic-like isoform X2 [Rosa chinensis]
NewGene_7994	Molecular Function: nucleic acid binding (GO:0003676);; Molecular Function: RNA-DNA hybrid ribonuclease activity (GO:0004523);;	--	--	--	putative ribonuclease H-like domain-containing protein [Rosa chinensis]
NewGene_13041	Molecular Function: zinc ion binding (GO:0008270);;	--	--	--	putative chromatin regulator PHD family [Rosa chinensis]
NewGene_7945	Cellular Component: integral component of membrane (GO:0016021);;	--	--	--	hypothetical protein RchiOBHm_Chr1g0348541 [Rosa chinensis]
NewGene_14825	Molecular Function: DNA binding (GO:0003677);; Molecular Function: protein dimerization activity (GO:0046983);;	--	--	--	putative transcription factor/ chromatin remodeling BED-type(Zn) family [Rosa chinensis]
NewGene_13555	Molecular Function: monooxygenase activity (GO:0004497);; Molecular Function: iron ion binding (GO:0005506);; Molecular Function: oxidoreductase activity, acting on paired donors, with incorporation or reduction of molecular oxygen (GO:0016705);; Molecular Function: heme binding (GO:0020037);;	K13260|5.56e-70|nau:109240371|K13260 isoflavone/4'-methoxyisoflavone 2'-hydroxylase [EC:1.14.14.90 1.14.14.89] | (RefSeq) isoflavone 2'-hydroxylase-like	Cytochrome P450	Cytochrome P450 81D11 OS=Arabidopsis thaliana OX=3702 GN=CYP81D11 PE=2 SV=1	cytochrome P450 81D11-like [Rosa chinensis]
NewGene_16972	Molecular Function: cysteine-type peptidase activity (GO:0008234);;	--	--	--	uncharacterized protein LOC112183750 [Rosa chinensis]
NewGene_754	Molecular Function: DNA binding (GO:0003677);; Molecular Function: protein dimerization activity (GO:0046983);;	--	--	--	putative HAT dimerization domain, ribonuclease H-like domain, hAT-like transposase, RNase-H [Rosa chinensis]
NewGene_13386	--	--	--	--	uncharacterized protein LOC112195170 isoform X3 [Rosa chinensis]
NewGene_16409	--	--	--	--	hypothetical protein RchiOBHm_Chr2g0171901 [Rosa chinensis]
NewGene_16124	--	--	--	--	hypothetical protein RchiOBHm_Chr1g0318791 [Rosa chinensis]
NewGene_17166	--	K07466|2.29e-20|pper:18792188|K07466 replication factor A1 | (RefSeq) replication protein A 70 kDa DNA-binding subunit B	--	--	putative replication protein A, OB [Rosa chinensis]
NewGene_8225	Molecular Function: nucleic acid binding (GO:0003676);; Molecular Function: zinc ion binding (GO:0008270);; Biological Process: DNA integration (GO:0015074);;	--	--	--	PREDICTED: uncharacterized protein LOC105353261 [Fragaria vesca subsp. vesca]
NewGene_7623	Cellular Component: integral component of membrane (GO:0016021);;	--	--	--	uncharacterized protein LOC112197560 [Rosa chinensis]
NewGene_1530	--	--	--	--	uncharacterized protein LOC112189750 [Rosa chinensis]
NewGene_1787	Molecular Function: methyltransferase activity (GO:0008168);; Biological Process: methylation (GO:0032259);;	K21483|7.45e-50|fve:101293672|K21483 salicylate 1-O-methyltransferase [EC:2.1.1.274] | (RefSeq) 3,7-dimethylxanthine N-methyltransferase-like	SAM dependent carboxyl methyltransferase	Salicylate/benzoate carboxyl methyltransferase OS=Arabidopsis thaliana OX=3702 GN=BSMT1 PE=1 SV=1	salicylate/benzoate carboxyl methyltransferase-like [Rosa chinensis]
NewGene_9500	Molecular Function: nucleic acid binding (GO:0003676);; Molecular Function: zinc ion binding (GO:0008270);;	K09338|9.78e-14|pda:103715075|K09338 homeobox-leucine zipper protein | (RefSeq) homeobox-leucine zipper protein ROC5-like	gag-polypeptide of LTR copia-type	--	putative transcription factor interactor and regulator CCHC(Zn) family [Rosa chinensis]
NewGene_1813	Molecular Function: glutathione transferase activity (GO:0004364);;	--	--	--	uncharacterized protein LOC112169815 [Rosa chinensis]
NewGene_2844	Molecular Function: ion channel activity (GO:0005216);; Cellular Component: integral component of membrane (GO:0016021);;	--	--	--	cyclic nucleotide-gated ion channel 1-like [Rosa chinensis]
NewGene_4139	--	--	Plant transposase (Ptta/En/Spm family)	--	uncharacterized protein LOC112202038 [Rosa chinensis]
NewGene_3763	--	K08081|4.22e-09|thj:104827446|K08081 tropinone reductase I [EC:1.1.1.206] | (RefSeq) tropinone reductase homolog At5g06060-like	--	Transcriptional regulator TAC1 OS=Arabidopsis thaliana OX=3702 GN=TAC1 PE=2 SV=1	transcriptional regulator TAC1-like [Rosa chinensis]
NewGene_12798	Molecular Function: hydrolase activity (GO:0016787);; Molecular Function: ADP binding (GO:0043531);;	K15042|1.32e-17|cit:102625791|K15042 importin subunit alpha-6/7 | (RefSeq) importin subunit alpha-1a-like	--	--	uncharacterized protein LOC112174070 [Rosa chinensis]
NewGene_5118	--	--	--	--	hypothetical protein RchiOBHm_Chr6g0271241 [Rosa chinensis]
NewGene_5263	--	--	--	--	uncharacterized protein LOC112184078 [Rosa chinensis]
NewGene_15635	--	K18753|4.01e-23|pavi:110767020|K18753 butyrate response factor | (RefSeq) mRNA decay activator protein ZFP36-like	--	--	uncharacterized protein LOC112180781 [Rosa chinensis]
NewGene_8725	Molecular Function: protein kinase activity (GO:0004672);; Molecular Function: ATP binding (GO:0005524);; Cellular Component: integral component of membrane (GO:0016021);;	K10406|6.31e-09|qsu:112024829|K10406 kinesin family member C2/C3 | (RefSeq) kinesin-like protein KIN-14Q	Malectin domain	Probable leucine-rich repeat receptor-like serine/threonine-protein kinase At3g14840 OS=Arabidopsis thaliana OX=3702 GN=LRR-RLK PE=1 SV=1	probable leucine-rich repeat receptor-like serine/threonine-protein kinase At3g14840 isoform X2 [Rosa chinensis]
NewGene_7234	--	--	--	--	hypothetical protein RchiOBHm_Chr2g0106131 [Rosa chinensis]
NewGene_3559	Molecular Function: hydrolase activity, hydrolyzing O-glycosyl compounds (GO:0004553);; Biological Process: carbohydrate metabolic process (GO:0005975);;	K19355|3.27e-08|zju:107431482|K19355 mannan endo-1,4-beta-mannosidase [EC:3.2.1.78] | (RefSeq) mannan endo-1,4-beta-mannosidase 6 isoform X1	--	Putative mannan endo-1,4-beta-mannosidase 5 OS=Oryza sativa subsp. japonica OX=39947 GN=MAN5 PE=2 SV=2	mannan endo-1,4-beta-mannosidase 6 [Pyrus ussuriensis x Pyrus communis]
NewGene_5810	--	--	--	--	L10-interacting MYB domain-containing protein-like [Rosa chinensis]
NewGene_11603	--	--	--	--	TMV resistance protein N-like [Rosa chinensis]
NewGene_2430	Molecular Function: nucleic acid binding (GO:0003676);; Molecular Function: RNA-DNA hybrid ribonuclease activity (GO:0004523);; Biological Process: DNA integration (GO:0015074);;	--	--	--	uncharacterized protein LOC112164068 [Rosa chinensis]
NewGene_16679	--	--	Protein of unknown function (DUF1668)	--	uncharacterized protein LOC112178740 [Rosa chinensis]
NewGene_11743	Molecular Function: alpha,alpha-trehalase activity (GO:0004555);; Biological Process: trehalose metabolic process (GO:0005991);;	K01194|1.06e-24|fve:101310320|K01194 alpha,alpha-trehalase [EC:3.2.1.28] | (RefSeq) probable trehalase	Trehalase	Probable trehalase OS=Oryza sativa subsp. japonica OX=39947 GN=Os10g0521000 PE=2 SV=1	putative alpha,alpha-trehalase [Rosa chinensis]
NewGene_14503	--	--	--	--	hypothetical protein RchiOBHm_Chr1g0314181 [Rosa chinensis]
NewGene_16718	Molecular Function: ion channel activity (GO:0005216);; Cellular Component: integral component of membrane (GO:0016021);;	K05391|5.63e-38|pmum:103333657|K05391 cyclic nucleotide gated channel, plant | (RefSeq) cyclic nucleotide-gated ion channel 1-like	--	Putative cyclic nucleotide-gated ion channel 9 OS=Arabidopsis thaliana OX=3702 GN=CNGC9 PE=3 SV=1	putative potassium channel, voltage-dependent, EAG [Rosa chinensis]
NewGene_8529	Molecular Function: hydrolase activity (GO:0016787);;	--	Pectinacetylesterase	Pectin acetylesterase 7 OS=Arabidopsis thaliana OX=3702 GN=PAE7 PE=2 SV=1	pectin acetylesterase 7-like isoform X2 [Rosa chinensis]
NewGene_15980	Molecular Function: serine-type carboxypeptidase activity (GO:0004185);;	K16296|6.93e-35|fve:101307458|K16296 serine carboxypeptidase-like clade I [EC:3.4.16.-] | (RefSeq) serine carboxypeptidase-like 7	Serine carboxypeptidase	Serine carboxypeptidase-like 6 OS=Arabidopsis thaliana OX=3702 GN=SCPL6 PE=2 SV=2	serine carboxypeptidase-like 7 [Rosa chinensis]
NewGene_92	--	--	--	--	hypothetical protein Prudu_1072S000700 [Prunus dulcis]
NewGene_11124	--	--	--	--	hypothetical protein RchiOBHm_Chr2g0104551 [Rosa chinensis]
NewGene_8351	--	--	--	--	hypothetical protein RchiOBHm_Chr4g0412241 [Rosa chinensis]
NewGene_12790	Cellular Component: proteasome complex (GO:0000502);; Molecular Function: hydrolase activity (GO:0016787);;	--	--	--	PREDICTED: uncharacterized protein LOC105350172 [Fragaria vesca subsp. vesca]
NewGene_15282	Molecular Function: protein serine/threonine kinase activity (GO:0004674);;	--	Leucine rich repeat	Probable LRR receptor-like serine/threonine-protein kinase At1g07650 OS=Arabidopsis thaliana OX=3702 GN=At1g07650 PE=1 SV=1	probable leucine-rich repeat receptor-like serine/threonine-protein kinase At3g14840 [Rosa chinensis]
NewGene_755	Molecular Function: protein serine/threonine kinase activity (GO:0004674);; Molecular Function: ATP binding (GO:0005524);;	K15255|5.26e-06|han:110931155|K15255 ATP-dependent DNA helicase PIF1 [EC:3.6.4.12] | (RefSeq) uncharacterized protein LOC110931155	Protein kinase domain	Cyclin-dependent kinase F-1 OS=Arabidopsis thaliana OX=3702 GN=CDKF-1 PE=1 SV=1	cyclin-dependent kinase F-1 [Rosa chinensis]
NewGene_1793	Cellular Component: nucleus (GO:0005634);; Biological Process: regulation of transcription, DNA-templated (GO:0006355);; Biological Process: auxin-activated signaling pathway (GO:0009734);;	K14484|1.33e-38|fve:101312265|K14484 auxin-responsive protein IAA | (RefSeq) auxin-responsive protein IAA27-like	AUX/IAA family	Auxin-responsive protein IAA8 OS=Arabidopsis thaliana OX=3702 GN=IAA8 PE=1 SV=1	auxin-responsive protein IAA21-like [Rosa chinensis]
NewGene_2568	Molecular Function: nucleic acid binding (GO:0003676);; Molecular Function: zinc ion binding (GO:0008270);;	K03097|1.49e-15|hbr:110638242|K03097 casein kinase II subunit alpha [EC:2.7.11.1] | (RefSeq) casein kinase II subunit alpha-4, chloroplastic-like	gag-polypeptide of LTR copia-type	--	putative transcription factor interactor and regulator CCHC(Zn) family [Rosa chinensis]
NewGene_12929	Molecular Function: peptidyl-prolyl cis-trans isomerase activity (GO:0003755);; Biological Process: protein folding (GO:0006457);;	K01802|1.50e-25|fve:101304630|K01802 peptidylprolyl isomerase [EC:5.2.1.8] | (RefSeq) peptidyl-prolyl cis-trans isomerase 1	N-terminal domain of CBF1 interacting co-repressor CIR	Peptidyl-prolyl cis-trans isomerase OS=Catharanthus roseus OX=4058 GN=PCKR1 PE=1 SV=1	peptidyl-prolyl cis-trans isomerase-like isoform X1 [Rosa chinensis]
NewGene_7601	Cellular Component: integral component of membrane (GO:0016021);; Biological Process: transmembrane transport (GO:0055085);;	K13947|2.82e-25|pavi:110765392|K13947 auxin efflux carrier family protein | (RefSeq) auxin efflux carrier component 4	Membrane transport protein	Auxin efflux carrier component 4 OS=Arabidopsis thaliana OX=3702 GN=PIN4 PE=1 SV=1	auxin efflux carrier component 3 isoform X3 [Prunus yedoensis var. nudiflora]
NewGene_3723	Molecular Function: nucleic acid binding (GO:0003676);; Molecular Function: zinc ion binding (GO:0008270);;	K03097|7.86e-16|hbr:110638242|K03097 casein kinase II subunit alpha [EC:2.7.11.1] | (RefSeq) casein kinase II subunit alpha-4, chloroplastic-like	gag-polypeptide of LTR copia-type	--	putative transcription factor interactor and regulator CCHC(Zn) family [Rosa chinensis]
NewGene_1608	--	--	--	--	uncharacterized protein At3g49140 isoform X3 [Rosa chinensis]
NewGene_16697	--	--	--	--	putative galactose oxidase, beta-propeller [Rosa chinensis]
NewGene_8125	Molecular Function: ATP binding (GO:0005524);; Biological Process: protein targeting (GO:0006605);; Cellular Component: membrane (GO:0016020);; Biological Process: protein import (GO:0017038);; Molecular Function: ADP-sugar diphosphatase activity (GO:0019144);;	K18447|3.37e-25|pmum:103337345|K18447 ADP-sugar diphosphatase [EC:3.6.1.21] | (RefSeq) nudix hydrolase 14, chloroplastic	--	Nudix hydrolase 14, chloroplastic OS=Arabidopsis thaliana OX=3702 GN=NUDT14 PE=1 SV=2	nudix hydrolase 14, chloroplastic-like [Rosa chinensis]
NewGene_15274	Molecular Function: protein kinase activity (GO:0004672);; Molecular Function: ATP binding (GO:0005524);;	K02214|5.95e-18|fve:101312295|K02214 cell division control protein 7 [EC:2.7.11.1] | (RefSeq) probable serine/threonine-protein kinase cdc7	Protein kinase domain	--	uncharacterized protein LOC112174818 isoform X2 [Rosa chinensis]
NewGene_2179	--	--	--	--	hypothetical protein RchiOBHm_Chr7g0236131 [Rosa chinensis]
NewGene_4603	Molecular Function: RNA-directed DNA polymerase activity (GO:0003964);;	--	GAG-pre-integrase domain	--	putative RNA-directed DNA polymerase [Rosa chinensis]
NewGene_14142	Molecular Function: DNA binding (GO:0003677);; Molecular Function: protein dimerization activity (GO:0046983);;	K10398|5.09e-15|eus:EUTSA_v10016147mg|K10398 kinesin family member 11 | (RefSeq) hypothetical protein	hAT family C-terminal dimerisation region	Putative AC transposase OS=Zea mays OX=4577 PE=2 SV=2	putative transcription factor/ chromatin remodeling BED-type(Zn) family [Rosa chinensis]
NewGene_11156	--	--	--	--	uncharacterized protein LOC112174876 [Rosa chinensis]
NewGene_347	Molecular Function: protein serine/threonine kinase activity (GO:0004674);;	K13420|1.00e-17|nau:109214221|K13420 LRR receptor-like serine/threonine-protein kinase FLS2 [EC:2.7.11.1] | (RefSeq) probable LRR receptor-like serine/threonine-protein kinase At3g47570	Leucine rich repeat N-terminal domain	--	putative non-specific serine/threonine protein kinase [Rosa chinensis]
NewGene_11599	Molecular Function: DNA binding (GO:0003677);; Biological Process: signal transduction (GO:0007165);; Molecular Function: ADP binding (GO:0043531);;	K00695|7.40e-27|mtr:MTR_6g478030|K00695 sucrose synthase [EC:2.4.1.13] | (RefSeq) sucrose synthase	NB-ARC domain	Disease resistance protein Roq1 OS=Nicotiana benthamiana OX=4100 GN=ROQ1 PE=1 SV=1	TMV resistance protein N-like [Rosa chinensis]
NewGene_14278	Molecular Function: cysteine-type peptidase activity (GO:0008234);;	--	--	--	uncharacterized protein LOC112177471 [Rosa chinensis]
NewGene_5867	Molecular Function: RNA-directed DNA polymerase activity (GO:0003964);;	K12874|2.63e-28|qsu:112031791|K12874 intron-binding protein aquarius | (RefSeq) LOW QUALITY PROTEIN: intron-binding protein aquarius-like	Reverse transcriptase (RNA-dependent DNA polymerase)	Uncharacterized mitochondrial protein AtMg01250 OS=Arabidopsis thaliana OX=3702 GN=AtMg01250 PE=4 SV=1	putative RNA-directed DNA polymerase [Rosa chinensis]
NewGene_11300	Molecular Function: mannosyltransferase activity (GO:0000030);; Cellular Component: endoplasmic reticulum membrane (GO:0005789);; Cellular Component: integral component of membrane (GO:0016021);;	K03846|4.71e-10|dosa:Os01t0209000-01|K03846 alpha-1,2-mannosyltransferase [EC:2.4.1.259 2.4.1.261] | (RefSeq) Os01g0209000; Alg9-like mannosyltransferase family protein.	--	Dol-P-Man:Man(6)GlcNAc(2)-PP-Dol alpha-1,2-mannosyltransferase OS=Arabidopsis thaliana OX=3702 GN=ALG9 PE=1 SV=1	hypothetical protein EJB05_32544 [Eragrostis curvula]
NewGene_16364	Molecular Function: nucleic acid binding (GO:0003676);; Molecular Function: zinc ion binding (GO:0008270);;	K17604|2.16e-39|oeu:111409841|K17604 zinc finger SWIM domain-containing protein 3 | (RefSeq) uncharacterized protein LOC111409841	MULE transposase domain	--	uncharacterized protein LOC112170290 [Rosa chinensis]
NewGene_7530	--	--	--	--	uncharacterized protein LOC112163847 [Rosa chinensis]
NewGene_15528	Cellular Component: integral component of membrane (GO:0016021);;	--	--	--	uncharacterized protein LOC112179605 [Rosa chinensis]
NewGene_8586	Molecular Function: DNA binding (GO:0003677);; Biological Process: signal transduction (GO:0007165);; Molecular Function: ADP binding (GO:0043531);;	K00695|7.75e-126|mtr:MTR_6g478030|K00695 sucrose synthase [EC:2.4.1.13] | (RefSeq) sucrose synthase	TIR domain	Disease resistance protein RPV1 OS=Vitis rotundifolia OX=103349 GN=RPV1 PE=1 SV=1	disease resistance protein RML1A-like [Rosa chinensis]
NewGene_14681	Biological Process: signal transduction (GO:0007165);; Molecular Function: hydrolase activity (GO:0016787);; Molecular Function: ADP binding (GO:0043531);;	K16225|3.38e-09|csat:104771734|K16225 probable WRKY transcription factor 52 | (RefSeq) LOW QUALITY PROTEIN: disease resistance protein RRS1-like	--	Disease resistance protein RRS1B OS=Arabidopsis thaliana OX=3702 GN=RRS1B PE=1 SV=1	TMV resistance protein N-like isoform X5 [Rosa chinensis]
NewGene_11428	Molecular Function: nucleic acid binding (GO:0003676);; Molecular Function: RNA-directed DNA polymerase activity (GO:0003964);; Molecular Function: zinc ion binding (GO:0008270);;	--	Zinc knuckle	--	uncharacterized protein LOC112182162 [Rosa chinensis]
NewGene_8249	--	--	--	--	putative transposase, Ptta/En/Spm, plant [Rosa chinensis]
NewGene_5114	--	--	--	--	hypothetical protein RchiOBHm_Chr2g0160781 [Rosa chinensis]
NewGene_14262	Cellular Component: integral component of membrane (GO:0016021);;	--	--	--	hypothetical protein RchiOBHm_Chr1g0354381 [Rosa chinensis]
NewGene_11981	Molecular Function: DNA-binding transcription factor activity (GO:0003700);; Cellular Component: nucleus (GO:0005634);; Molecular Function: ADP binding (GO:0043531);; Molecular Function: sequence-specific DNA binding (GO:0043565);;	--	WRKY DNA -binding domain	--	TMV resistance protein N-like [Rosa chinensis]
NewGene_11950	Cellular Component: integral component of membrane (GO:0016021);;	--	--	--	--
NewGene_13611	--	--	--	--	putative nucleoside phosphatase GDA1/CD39 [Rosa chinensis]
NewGene_11561	Molecular Function: hydrolase activity, hydrolyzing O-glycosyl compounds (GO:0004553);; Biological Process: carbohydrate metabolic process (GO:0005975);;	K12309|1.43e-18|eus:EUTSA_v10010152mg|K12309 beta-galactosidase [EC:3.2.1.23] | (RefSeq) hypothetical protein	--	Beta-galactosidase 1 OS=Arabidopsis thaliana OX=3702 GN=BGAL1 PE=2 SV=1	hypothetical protein TEA_004668 [Camellia sinensis var. sinensis]
NewGene_2245	Biological Process: regulation of transcription, DNA-templated (GO:0006355);; Molecular Function: zinc ion binding (GO:0008270);;	--	--	--	protein FAR1-RELATED SEQUENCE 5-like [Rosa chinensis]
NewGene_16534	--	--	--	AT-rich interactive domain-containing protein 3 OS=Arabidopsis thaliana OX=3702 GN=ARID3 PE=1 SV=1	AT-rich interactive domain-containing protein 3-like isoform X1 [Rosa chinensis]
NewGene_11464	--	--	--	--	hypothetical protein RchiOBHm_Chr5g0079831 [Rosa chinensis]
NewGene_11028	--	--	--	--	uncharacterized protein LOC112164237 [Rosa chinensis]
NewGene_8518	Cellular Component: integral component of membrane (GO:0016021);;	--	--	--	hypothetical protein RchiOBHm_Chr5g0031181 [Rosa chinensis]
NewGene_10812	--	--	--	--	uncharacterized protein LOC112187398 [Rosa chinensis]
NewGene_4229	--	--	--	--	hypothetical protein RchiOBHm_Chr7g0226641 [Rosa chinensis]
NewGene_12398	--	--	Plant transposase (Ptta/En/Spm family)	--	uncharacterized protein LOC112163955 [Rosa chinensis]
NewGene_11860	--	--	--	--	putative copia-type protein, partial [Trifolium pratense]
NewGene_207	Molecular Function: protein kinase activity (GO:0004672);; Molecular Function: ATP binding (GO:0005524);; Cellular Component: integral component of membrane (GO:0016021);;	--	Malectin domain	Probable LRR receptor-like serine/threonine-protein kinase At1g56130 OS=Arabidopsis thaliana OX=3702 GN=At1g56130 PE=2 SV=2	probable LRR receptor-like serine/threonine-protein kinase At1g56130 [Rosa chinensis]
NewGene_9544	--	K06268|1.01e-06|jre:108985378|K06268 serine/threonine-protein phosphatase 2B regulatory subunit | (RefSeq) calcineurin subunit B-like	--	--	hypothetical protein RchiOBHm_Chr7g0228431 [Rosa chinensis]
NewGene_16136	Molecular Function: RNA-directed DNA polymerase activity (GO:0003964);;	K15397|5.37e-07|ini:109185251|K15397 3-ketoacyl-CoA synthase [EC:2.3.1.199] | (RefSeq) uncharacterized LOC109185251	--	--	putative RNA-directed DNA polymerase [Rosa chinensis]
NewGene_16380	Cellular Component: integral component of membrane (GO:0016021);;	--	--	--	hypothetical protein D8674_018984 [Pyrus ussuriensis x Pyrus communis]
NewGene_1070	--	--	--	--	uncharacterized protein LOC112184311 [Rosa chinensis]
NewGene_5383	Cellular Component: integral component of membrane (GO:0016021);;	--	--	--	hypothetical protein RchiOBHm_Chr6g0272181 [Rosa chinensis]
NewGene_211	Molecular Function: cysteine-type peptidase activity (GO:0008234);;	--	--	--	putative Ulp1 protease family catalytic domain-containing protein [Rosa chinensis]
NewGene_1652	--	--	--	--	hypothetical protein RchiOBHm_Chr2g0133011 [Rosa chinensis]
NewGene_11387	--	--	--	--	uncharacterized protein LOC112170717 [Rosa chinensis]
NewGene_8979	Cellular Component: integral component of membrane (GO:0016021);;	--	--	--	uncharacterized protein LOC112179605 [Rosa chinensis]
NewGene_15488	--	--	--	--	uncharacterized protein LOC112178077 [Rosa chinensis]
NewGene_3117	--	--	--	--	uncharacterized protein LOC112189895 [Rosa chinensis]
NewGene_1327	Cellular Component: nucleus (GO:0005634);; Biological Process: regulation of transcription, DNA-templated (GO:0006355);; Molecular Function: zinc ion binding (GO:0008270);;	--	--	--	protein FAR1-RELATED SEQUENCE 5-like [Rosa chinensis]
NewGene_10187	Biological Process: signal transduction (GO:0007165);; Molecular Function: hydrolase activity (GO:0016787);; Molecular Function: ADP binding (GO:0043531);;	K01115|2.63e-18|fve:101313411|K01115 phospholipase D1/2 [EC:3.1.4.4] | (RefSeq) uncharacterized LOC101313411	--	--	disease resistance protein At4g27190-like isoform X1 [Rosa chinensis]
NewGene_9773	Biological Process: signal transduction (GO:0007165);; Molecular Function: ADP binding (GO:0043531);;	--	--	--	TMV resistance protein N-like [Rosa chinensis]
NewGene_13790	--	--	--	--	plant UBX domain-containing protein 8 isoform X2 [Rosa chinensis]
NewGene_3315	--	--	--	--	putative leucine-rich repeat domain, L domain-containing protein [Rosa chinensis]
NewGene_16390	--	--	--	--	uncharacterized protein LOC112182661 [Rosa chinensis]
NewGene_6233	Molecular Function: microtubule motor activity (GO:0003777);; Molecular Function: ATP binding (GO:0005524);; Biological Process: microtubule-based movement (GO:0007018);; Molecular Function: microtubule binding (GO:0008017);;	K18806|3.62e-09|mis:MICPUN_63076|K18806 kinesin family member 7 | (RefSeq) predicted protein	Kinesin motor domain	Kinesin-like protein KIN-4C OS=Arabidopsis thaliana OX=3702 GN=KIN4C PE=2 SV=2	putative plus-end-directed kinesin ATPase [Rosa chinensis]
NewGene_683	--	--	--	--	uncharacterized protein LOC112177432 [Rosa chinensis]
NewGene_16312	Molecular Function: calmodulin binding (GO:0005516);; Biological Process: defense response (GO:0006952);; Biological Process: response to biotic stimulus (GO:0009607);; Cellular Component: integral component of membrane (GO:0016021);;	K08472|1.04e-24|fve:101300568|K08472 mlo protein | (RefSeq) MLO-like protein 6	--	--	MLO-like protein 12 [Rosa chinensis]
NewGene_2504	Molecular Function: nucleic acid binding (GO:0003676);; Molecular Function: RNA-DNA hybrid ribonuclease activity (GO:0004523);; Molecular Function: ion channel activity (GO:0005216);; Cellular Component: integral component of membrane (GO:0016021);;	K05391|3.15e-29|fve:101294339|K05391 cyclic nucleotide gated channel, plant | (RefSeq) cyclic nucleotide-gated ion channel 1-like	--	Cyclic nucleotide-gated ion channel 1 OS=Arabidopsis thaliana OX=3702 GN=CNGC1 PE=1 SV=1	cyclic nucleotide-gated ion channel 1-like isoform X2 [Rosa chinensis]
NewGene_11644	--	--	--	--	uncharacterized protein LOC112184961 [Rosa chinensis]
NewGene_5880	Molecular Function: RNA-directed DNA polymerase activity (GO:0003964);;	--	--	--	putative RNA-directed DNA polymerase [Rosa chinensis]
NewGene_1991	--	--	--	--	hypothetical protein RchiOBHm_Chr2g0144001 [Rosa chinensis]
NewGene_14865	--	--	--	--	uncharacterized protein LOC112194494 [Rosa chinensis]
NewGene_14178	Molecular Function: NAD+ kinase activity (GO:0003951);; Molecular Function: sphinganine kinase activity (GO:0008481);;	K04718|2.68e-08|cic:CICLE_v10015071mg|K04718 sphingosine kinase [EC:2.7.1.91] | (RefSeq) hypothetical protein	--	--	sphingosine kinase 1 isoform X1 [Rosa chinensis]
NewGene_1096	Molecular Function: molecular_function (GO:0003674);; Molecular Function: catalytic activity (GO:0003824);; Cellular Component: cellular_component (GO:0005575);; Cellular Component: intracellular (GO:0005622);; Cellular Component: obsolete cell (GO:0005623);; Cellular Component: cytoplasm (GO:0005737);; Biological Process: organic acid metabolic process (GO:0006082);; Biological Process: cellular…	K00264|9.36e-14|fve:101309397|K00264 glutamate synthase (NADH) [EC:1.4.1.14] | (RefSeq) glutamate synthase [NADH], amyloplastic	--	Glutamate synthase 1 [NADH], chloroplastic OS=Arabidopsis thaliana OX=3702 GN=GLT1 PE=1 SV=2	hypothetical protein GIB67_031212 [Kingdonia uniflora]
NewGene_13643	--	--	--	--	hypothetical protein RchiOBHm_Chr7g0238391 [Rosa chinensis]
NewGene_8354	Molecular Function: nucleic acid binding (GO:0003676);; Molecular Function: zinc ion binding (GO:0008270);;	K02111|3.12e-10|mdm:114822316|K02111 F-type H+/Na+-transporting ATPase subunit alpha [EC:7.1.2.2 7.2.2.1] | (RefSeq) LOW QUALITY PROTEIN: uncharacterized protein LOC114822316	--	--	uncharacterized protein LOC112177339 [Rosa chinensis]
NewGene_10616	--	--	--	--	hypothetical protein RchiOBHm_Chr3g0460901 [Rosa chinensis]
NewGene_14411	--	--	Transposase-associated domain	--	PREDICTED: uncharacterized protein LOC105964403 [Erythranthe guttata]
NewGene_8954	Cellular Component: integral component of membrane (GO:0016021);;	--	--	--	uncharacterized protein LOC112185687 isoform X2 [Rosa chinensis]
NewGene_2735	Cellular Component: host cell nucleus (GO:0042025);;	K06627|1.67e-09|fve:101296176|K06627 cyclin-A | (RefSeq) putative cyclin-A3-1	--	--	PREDICTED: putative cyclin-A3-1 [Fragaria vesca subsp. vesca]
NewGene_2413	--	--	--	--	hypothetical protein RchiOBHm_Chr5g0082651 [Rosa chinensis]
NewGene_11000	Molecular Function: RNA binding (GO:0003723);; Molecular Function: structural constituent of ribosome (GO:0003735);; Biological Process: translation (GO:0006412);; Cellular Component: small ribosomal subunit (GO:0015935);;	K02965|6.18e-16|pavi:110755349|K02965 small subunit ribosomal protein S19 | (RefSeq) uncharacterized protein LOC110755349	--	--	uncharacterized protein LOC112176861 [Rosa chinensis]
NewGene_12354	--	--	--	--	uncharacterized protein LOC112191799 [Rosa chinensis]
NewGene_11844	Biological Process: nitrogen compound metabolic process (GO:0006807);; Molecular Function: hydrolase activity, acting on carbon-nitrogen (but not peptide) bonds (GO:0016810);;	K13035|2.29e-16|fve:101314432|K13035 beta-cyano-L-alanine hydratase/nitrilase [EC:3.5.5.4 4.2.1.65] | (RefSeq) bifunctional nitrilase/nitrile hydratase NIT4B	--	Bifunctional nitrilase/nitrile hydratase NIT4B OS=Lupinus angustifolius OX=3871 GN=NIT4B PE=1 SV=1	unnamed protein product, partial [Vitis vinifera]
NewGene_3049	--	--	--	--	hypothetical protein RchiOBHm_Chr5g0063191 [Rosa chinensis]
NewGene_10947	--	--	--	--	hypothetical protein RchiOBHm_Chr5g0079701 [Rosa chinensis]
NewGene_15379	Cellular Component: integral component of membrane (GO:0016021);;	--	PPR repeat family	--	putative leucine-rich repeat-containing, plant-type, leucine-rich repeat domain, L [Rosa chinensis]
NewGene_5403	Molecular Function: RNA-directed DNA polymerase activity (GO:0003964);;	K04079|1.38e-28|cann:107855710|K04079 molecular chaperone HtpG | (RefSeq) heat shock cognate protein HSP 90-beta-like	Reverse transcriptase (RNA-dependent DNA polymerase)	Retrovirus-related Pol polyprotein from transposon TNT 1-94 OS=Nicotiana tabacum OX=4097 PE=2 SV=1	putative RNA-directed DNA polymerase [Rosa chinensis]
NewGene_1170	--	--	--	--	hypothetical protein RchiOBHm_Chr2g0095191 [Rosa chinensis]
NewGene_15996	Molecular Function: RNA-directed DNA polymerase activity (GO:0003964);;	K23288|1.12e-56|gra:105761952|K23288 syndetin | (RefSeq) uncharacterized LOC105761952	Reverse transcriptase (RNA-dependent DNA polymerase)	Retrovirus-related Pol polyprotein from transposon TNT 1-94 OS=Nicotiana tabacum OX=4097 PE=2 SV=1	putative RNA-directed DNA polymerase [Rosa chinensis]
NewGene_14279	Molecular Function: cysteine-type peptidase activity (GO:0008234);;	--	--	--	putative Ulp1 protease family catalytic domain-containing protein [Rosa chinensis]
NewGene_8263	--	K15255|1.51e-08|nsy:104213305|K15255 ATP-dependent DNA helicase PIF1 [EC:3.6.4.12] | (RefSeq) ATP-dependent DNA helicase pfh1-like	Retrotransposon gag protein	--	uncharacterized protein LOC112167077 [Rosa chinensis]
NewGene_1352	--	--	Transposase family tnp2	--	uncharacterized protein LOC112193946 [Rosa chinensis]
NewGene_590	Molecular Function: protein kinase activity (GO:0004672);; Molecular Function: ATP binding (GO:0005524);;	K14498|3.12e-15|adu:107487770|K14498 serine/threonine-protein kinase SRK2 [EC:2.7.11.1] | (RefSeq) serine/threonine-protein kinase SRK2I	--	Serine/threonine-protein kinase SAPK10 OS=Oryza sativa subsp. japonica OX=39947 GN=SAPK10 PE=1 SV=1	Serine/threonine-protein kinase SRK2I, partial [Glycine soja]
NewGene_2285	--	--	--	--	hypothetical protein RchiOBHm_Chr7g0177571 [Rosa chinensis]
NewGene_151	--	--	--	--	uncharacterized protein LOC112177896 [Rosa chinensis]
NewGene_10983	Biological Process: signal transduction (GO:0007165);;	--	--	--	putative TIR domain-containing protein [Rosa chinensis]
NewGene_10953	Biological Process: signal transduction (GO:0007165);; Cellular Component: integral component of membrane (GO:0016021);; Molecular Function: hydrolase activity (GO:0016787);; Molecular Function: ADP binding (GO:0043531);;	K13459|2.91e-43|vvi:100265494|K13459 disease resistance protein RPS2 | (RefSeq) probable disease resistance protein At1g52660	TIR domain	TMV resistance protein N OS=Nicotiana glutinosa OX=35889 GN=N PE=1 SV=1	toll/interleukin-1 receptor-like protein [Rosa chinensis]
NewGene_12294	--	K23802|7.84e-13|oeu:111408341|K23802 SAC3 family protein LENG8/THP3 | (RefSeq) LOW QUALITY PROTEIN: SAC3 family protein A-like	--	--	uncharacterized protein LOC112171540 [Rosa chinensis]
NewGene_13589	--	--	--	--	protein FAR1-RELATED SEQUENCE 5-like [Rosa chinensis]
NewGene_9477	--	--	--	--	hypothetical protein RchiOBHm_Chr2g0160941 [Rosa chinensis]
NewGene_1381	--	--	--	--	hypothetical protein RchiOBHm_Chr4g0423681 [Rosa chinensis]
NewGene_2713	--	--	--	--	uncharacterized protein LOC112185047 [Rosa chinensis]
NewGene_6486	Biological Process: reproduction (GO:0000003);; Biological Process: nuclear membrane fusion (GO:0000740);; Biological Process: karyogamy (GO:0000741);; Biological Process: developmental process involved in reproduction (GO:0003006);; Cellular Component: cellular_component (GO:0005575);; Cellular Component: intracellular (GO:0005622);; Cellular Component: obsolete cell (GO:0005623);; Cellular Comp…	K03686|2.65e-13|zju:107424521|K03686 molecular chaperone DnaJ | (RefSeq) chaperone protein dnaJ GFA2, mitochondrial	--	--	putative DnaJ domain-containing protein [Rosa chinensis]
NewGene_4782	--	K22390|3.09e-08|zma:103628803|K22390 acid phosphatase type 7 | (RefSeq) probable inactive purple acid phosphatase 24	--	--	PREDICTED: uncharacterized protein LOC101314133 [Fragaria vesca subsp. vesca]
NewGene_5784	Cellular Component: integral component of membrane (GO:0016021);;	--	--	--	hypothetical protein RchiOBHm_Chr2g0167361 [Rosa chinensis]
NewGene_11031	--	--	--	--	hypothetical protein RchiOBHm_Chr2g0161181 [Rosa chinensis]
NewGene_15064	--	--	--	--	hypothetical protein RchiOBHm_Chr2g0135531 [Rosa chinensis]
NewGene_3153	Molecular Function: DNA helicase activity (GO:0003678);;	K15271|1.08e-20|fve:101297869|K15271 ATP-dependent DNA helicase HFM1/MER3 [EC:3.6.4.12] | (RefSeq) probable ATP-dependent DNA helicase HFM1	--	--	DExH-box ATP-dependent RNA helicase DExH17-like isoform X2 [Rosa chinensis]
NewGene_3519	Cellular Component: integral component of membrane (GO:0016021);;	--	--	--	uncharacterized protein LOC112195099 [Rosa chinensis]
NewGene_8598	Molecular Function: protein serine/threonine kinase activity (GO:0004674);; Molecular Function: ATP binding (GO:0005524);; Cellular Component: integral component of membrane (GO:0016021);; Molecular Function: carbohydrate binding (GO:0030246);; Biological Process: recognition of pollen (GO:0048544);;	--	--	--	PREDICTED: G-type lectin S-receptor-like serine/threonine-protein kinase At4g27290 [Pyrus x bretschneideri]
NewGene_5990	--	--	--	--	hypothetical protein RchiOBHm_Chr2g0089871 [Rosa chinensis]
NewGene_9747	--	--	--	--	uncharacterized protein LOC112168343 [Rosa chinensis]
NewGene_16427	--	--	--	--	TMV resistance protein N-like isoform X2 [Rosa chinensis]
NewGene_11912	Biological Process: signal transduction (GO:0007165);;	K13459|7.46e-14|vvi:100265494|K13459 disease resistance protein RPS2 | (RefSeq) probable disease resistance protein At1g52660	TIR domain	--	putative TIR domain-containing protein [Rosa chinensis]
NewGene_8733	--	--	--	--	PREDICTED: zinc finger BED domain-containing protein RICESLEEPER 2-like [Fragaria vesca subsp. vesca]
NewGene_11721	--	--	--	--	--
NewGene_11524	--	--	--	--	uncharacterized protein LOC112195137 isoform X2 [Rosa chinensis]
NewGene_6048	--	--	--	--	hypothetical protein RchiOBHm_Chr3g0468651 [Rosa chinensis]
NewGene_15232	--	--	--	--	hypothetical protein RchiOBHm_Chr4g0407211 [Rosa chinensis]
NewGene_6769	--	--	--	--	putative transposase, Ptta/En/Spm, plant [Rosa chinensis]
NewGene_9549	Molecular Function: nucleic acid binding (GO:0003676);; Molecular Function: RNA-DNA hybrid ribonuclease activity (GO:0004523);; Cellular Component: integral component of membrane (GO:0016021);;	--	Reverse transcriptase-like	--	uncharacterized protein LOC112177560 [Rosa chinensis]
NewGene_15863	Biological Process: MAPK cascade (GO:0000165);; Biological Process: activation of MAPKK activity (GO:0000186);; Biological Process: response to acid chemical (GO:0001101);; Biological Process: regulation of protein phosphorylation (GO:0001932);; Biological Process: positive regulation of protein phosphorylation (GO:0001934);; Molecular Function: molecular_function (GO:0003674);; Molecular Functio…	K13414|1.29e-15|qsu:112035908|K13414 mitogen-activated protein kinase kinase kinase 1 [EC:2.7.11.25] | (RefSeq) mitogen-activated protein kinase kinase kinase 1-like	--	--	putative disease resistance RPP13-like protein 1 isoform X3 [Rosa chinensis]
NewGene_10412	--	--	Plant transposase (Ptta/En/Spm family)	--	uncharacterized protein LOC112200773 [Rosa chinensis]
NewGene_2747	--	--	--	--	hypothetical protein RchiOBHm_Chr2g0126691 [Rosa chinensis]
NewGene_6061	Molecular Function: ATP binding (GO:0005524);; Molecular Function: ligase activity (GO:0016874);;	K11262|1.98e-43|fve:101304097|K11262 acetyl-CoA carboxylase / biotin carboxylase 1 [EC:6.4.1.2 6.3.4.14 2.1.3.15] | (RefSeq) acetyl-CoA carboxylase 1-like	--	Acetyl-CoA carboxylase 2 OS=Arabidopsis thaliana OX=3702 GN=ACC2 PE=2 SV=1	putative ligase [Rosa chinensis]
NewGene_11365	Molecular Function: molecular_function (GO:0003674);; Cellular Component: cellular_component (GO:0005575);; Cellular Component: intracellular (GO:0005622);; Cellular Component: obsolete cell (GO:0005623);; Cellular Component: cytoplasm (GO:0005737);; Molecular Function: enzyme activator activity (GO:0008047);; Biological Process: biological_process (GO:0008150);; Cellular Component: chloroplast (…	--	--	--	predicted protein, partial [Hordeum vulgare subsp. vulgare]
NewGene_9964	--	K11593|2.87e-10|mdm:103427265|K11593 eukaryotic translation initiation factor 2C | (RefSeq) protein argonaute 4-like	--	--	hypothetical protein RchiOBHm_Chr4g0446141 [Rosa chinensis]
NewGene_4227	--	--	No apical meristem-associated C-terminal domain	--	putative No apical meristem-associated domain-containing protein [Rosa chinensis]
NewGene_2706	--	K07466|5.22e-12|pper:18792188|K07466 replication factor A1 | (RefSeq) replication protein A 70 kDa DNA-binding subunit B	--	--	uncharacterized protein LOC112188576 [Rosa chinensis]
NewGene_8159	Molecular Function: DNA binding (GO:0003677);; Biological Process: signal transduction (GO:0007165);; Molecular Function: ADP binding (GO:0043531);;	K00695|3.42e-120|mtr:MTR_6g478030|K00695 sucrose synthase [EC:2.4.1.13] | (RefSeq) sucrose synthase	TIR domain	Disease resistance protein Roq1 OS=Nicotiana benthamiana OX=4100 GN=ROQ1 PE=1 SV=1	disease resistance-like protein DSC1 isoform X2 [Rosa chinensis]
NewGene_17026	--	--	--	--	uncharacterized protein LOC112189735 [Rosa chinensis]
NewGene_2959	Molecular Function: translation initiation factor activity (GO:0003743);; Cellular Component: eukaryotic translation initiation factor 3 complex (GO:0005852);; Molecular Function: translation initiation factor binding (GO:0031369);;	--	--	--	eukaryotic translation initiation factor 3 subunit B-like [Rosa chinensis]
NewGene_17399	Molecular Function: ADP binding (GO:0043531);;	K13415|1.64e-15|mdm:103413440|K13415 protein brassinosteroid insensitive 1 [EC:2.7.10.1 2.7.11.1] | (RefSeq) uncharacterized protein LOC103413440 isoform X1	Arabidopsis broad-spectrum mildew resistance protein RPW8	--	uncharacterized protein LOC112190622 [Rosa chinensis]
NewGene_17377	Molecular Function: DNA binding (GO:0003677);; Molecular Function: transposase activity (GO:0004803);; Biological Process: transposition, DNA-mediated (GO:0006313);; Molecular Function: zinc ion binding (GO:0008270);;	K17604|5.12e-11|cpep:111777317|K17604 zinc finger SWIM domain-containing protein 3 | (RefSeq) uncharacterized protein LOC111777317 isoform X1	SWIM zinc finger	--	uncharacterized protein LOC112163759 [Rosa chinensis]
NewGene_5739	Molecular Function: UDP-glycosyltransferase activity (GO:0008194);;	--	--	--	--
NewGene_13297	Molecular Function: transaminase activity (GO:0008483);;	--	Plant mobile domain	--	probable serine/threonine-protein kinase kinX [Rosa chinensis]
NewGene_6253	--	--	--	--	putative exoribonuclease, phosphorolytic domain 2 [Rosa chinensis]
NewGene_7731	Molecular Function: protein dimerization activity (GO:0046983);;	--	--	--	uncharacterized protein LOC112199647 [Rosa chinensis]
NewGene_2506	Molecular Function: microtubule motor activity (GO:0003777);; Molecular Function: ATP binding (GO:0005524);; Biological Process: microtubule-based movement (GO:0007018);; Molecular Function: microtubule binding (GO:0008017);; Biological Process: regulation of microtubule-based process (GO:0032886);; Biological Process: root development (GO:0048364);;	K10396|2.14e-24|fve:101314520|K10396 kinesin family member 5 | (RefSeq) armadillo repeat-containing kinesin-like protein 1	--	Kinesin-like protein KIN-UC OS=Arabidopsis thaliana OX=3702 GN=KINUC PE=1 SV=2	putative armadillo repeat-containing kinesin-like protein 1/2 [Rosa chinensis]
NewGene_6447	--	--	--	--	putative transcription factor and/or regulators TTF-type(Zn) family [Rosa chinensis]
NewGene_12863	--	--	--	--	uncharacterized protein LOC112181747 [Rosa chinensis]
NewGene_5855	Biological Process: signal transduction (GO:0007165);; Molecular Function: hydrolase activity (GO:0016787);; Molecular Function: ADP binding (GO:0043531);;	K13459|5.53e-305|fve:101303600|K13459 disease resistance protein RPS2 | (RefSeq) probable disease resistance protein At4g27220	NB-ARC domain	Disease resistance protein At4g27190 OS=Arabidopsis thaliana OX=3702 GN=At4g27190 PE=2 SV=1	probable disease resistance protein At4g27220 [Rosa chinensis]
NewGene_14495	--	--	--	--	hypothetical protein RchiOBHm_Chr1g0357491 [Rosa chinensis]
NewGene_4317	Molecular Function: protein dimerization activity (GO:0046983);;	--	hAT family C-terminal dimerisation region	--	putative HAT dimerization domain-containing protein [Rosa chinensis]
NewGene_15728	Molecular Function: transaminase activity (GO:0008483);;	--	Plant mobile domain	--	probable serine/threonine-protein kinase kinX [Rosa chinensis]
NewGene_10736	Molecular Function: DNA binding (GO:0003677);; Molecular Function: protein dimerization activity (GO:0046983);;	--	--	--	putative HAT dimerization domain, ribonuclease H-like domain, hAT-like transposase, RNase-H [Rosa chinensis]
NewGene_965	Molecular Function: fatty-acyl-CoA binding (GO:0000062);;	--	--	--	putative acyl-CoA-binding protein, ACBP [Rosa chinensis]
NewGene_9090	Molecular Function: protein dimerization activity (GO:0046983);;	--	hAT family C-terminal dimerisation region	--	uncharacterized protein LOC112191710 [Rosa chinensis]
NewGene_5831	Molecular Function: histone-lysine N-methyltransferase activity (GO:0018024);;	K22748|5.70e-45|pxb:103942208|K22748 [histone H3]-lysine4 N-trimethyltransferase ATXR3 [EC:2.1.1.354] | (RefSeq) LOW QUALITY PROTEIN: histone-lysine N-methyltransferase ATXR3-like	SET domain	Histone-lysine N-methyltransferase ATXR3 OS=Arabidopsis thaliana OX=3702 GN=ATXR3 PE=2 SV=2	isocitrate dehydrogenase [NADP]-like [Rosa chinensis]
NewGene_1660	Molecular Function: GDP-Man:Man3GlcNAc2-PP-Dol alpha-1,2-mannosyltransferase activity (GO:0004377);; Cellular Component: endoplasmic reticulum membrane (GO:0005789);; Biological Process: protein glycosylation (GO:0006486);; Cellular Component: integral component of membrane (GO:0016021);;	K03844|1.03e-42|fve:101306568|K03844 alpha-1,2-mannosyltransferase [EC:2.4.1.131] | (RefSeq) GDP-Man:Man(3)GlcNAc(2)-PP-Dol alpha-1,2-mannosyltransferase	ALG11 mannosyltransferase N-terminus	GDP-Man:Man(3)GlcNAc(2)-PP-Dol alpha-1,2-mannosyltransferase OS=Arabidopsis thaliana OX=3702 GN=ALG11 PE=1 SV=2	GDP-Man:Man(3)GlcNAc(2)-PP-Dol alpha-1,2-mannosyltransferase [Rosa chinensis]
NewGene_10417	Molecular Function: DNA binding (GO:0003677);; Biological Process: signal transduction (GO:0007165);; Molecular Function: ADP binding (GO:0043531);;	K00695|7.68e-52|mtr:MTR_6g478030|K00695 sucrose synthase [EC:2.4.1.13] | (RefSeq) sucrose synthase	NB-ARC domain	Disease resistance protein Roq1 OS=Nicotiana benthamiana OX=4100 GN=ROQ1 PE=1 SV=1	TMV resistance protein N-like [Rosa chinensis]
NewGene_16665	--	--	--	--	uncharacterized protein LOC112185273 [Rosa chinensis]
NewGene_6075	--	--	--	--	hypothetical protein RchiOBHm_Chr7g0221561 [Rosa chinensis]
NewGene_12781	Molecular Function: DNA binding (GO:0003677);;	--	BED zinc finger	Putative AC transposase OS=Zea mays OX=4577 PE=2 SV=2	putative transcription factor/ chromatin remodeling BED-type(Zn) family [Rosa chinensis]
NewGene_7360	Molecular Function: protein kinase activity (GO:0004672);; Molecular Function: ATP binding (GO:0005524);; Molecular Function: glycerophosphodiester phosphodiesterase activity (GO:0008889);; Cellular Component: integral component of membrane (GO:0016021);;	--	--	--	putative glycerophosphodiester phosphodiesterase, protein kinase RLK-Pelle-LRK10L-2 family [Rosa chinensis]
NewGene_11658	Cellular Component: integral component of membrane (GO:0016021);;	--	--	--	hypothetical protein RchiOBHm_Chr1g0345501 [Rosa chinensis]
NewGene_12903	--	K14771|1.74e-07|fve:101302605|K14771 U3 small nucleolar RNA-associated protein 19 | (RefSeq) nucleolar complex protein 4 homolog	--	--	hypothetical protein RchiOBHm_Chr1g0336401 [Rosa chinensis]
NewGene_16293	Molecular Function: magnesium ion binding (GO:0000287);; Molecular Function: pyruvate kinase activity (GO:0004743);; Molecular Function: kinase activity (GO:0016301);; Molecular Function: potassium ion binding (GO:0030955);;	--	--	--	putative pyruvate kinase [Rosa chinensis]
NewGene_10645	--	--	--	--	uncharacterized protein LOC112202204 [Rosa chinensis]
NewGene_9972	--	--	--	--	disease resistance protein [Prunus yedoensis var. nudiflora]
NewGene_6003	Biological Process: phloem development (GO:0010088);;	--	Sieve element occlusion C-terminus	--	protein SIEVE ELEMENT OCCLUSION B-like [Rosa chinensis]
NewGene_11200	Molecular Function: glutathione transferase activity (GO:0004364);;	--	No apical meristem-associated C-terminal domain	--	putative glutathione transferase [Rosa chinensis]
NewGene_12600	Molecular Function: DNA binding (GO:0003677);; Molecular Function: protein dimerization activity (GO:0046983);;	--	BED zinc finger	--	zinc finger BED domain-containing protein RICESLEEPER 2-like [Rosa chinensis]
NewGene_6082	Molecular Function: RNA binding (GO:0003723);;	--	--	--	--
NewGene_15481	Molecular Function: glutamate 5-kinase activity (GO:0004349);; Molecular Function: glutamate-5-semialdehyde dehydrogenase activity (GO:0004350);;	K12657|6.54e-61|fve:101303287|K12657 delta-1-pyrroline-5-carboxylate synthetase [EC:2.7.2.11 1.2.1.41] | (RefSeq) delta-1-pyrroline-5-carboxylate synthase-like	Amino acid kinase family	Delta-1-pyrroline-5-carboxylate synthase OS=Solanum lycopersicum OX=4081 GN=PRO2 PE=2 SV=1	delta-1-pyrroline-5-carboxylate synthase-like [Rosa chinensis]
NewGene_12215	Molecular Function: ATP binding (GO:0005524);; Molecular Function: peptidase activity (GO:0008233);;	K03064|2.02e-20|jre:109008270|K03064 26S proteasome regulatory subunit T4 | (RefSeq) 26S proteasome regulatory subunit S10B homolog B	ATPase family associated with various cellular activities (AAA)	26S proteasome regulatory subunit 10B homolog A OS=Arabidopsis thaliana OX=3702 GN=RPT4A PE=1 SV=1	26S proteasome regulatory subunit S10B homolog B-like, partial [Cucurbita pepo subsp. pepo]
NewGene_6454	Molecular Function: DNA binding (GO:0003677);; Molecular Function: protein dimerization activity (GO:0046983);;	K21437|5.56e-23|ccav:112523844|K21437 ankyrin repeat domain-containing protein 13 | (RefSeq) uncharacterized protein LOC112523844	hAT family C-terminal dimerisation region	Putative AC transposase OS=Zea mays OX=4577 PE=2 SV=2	zinc finger BED domain-containing protein RICESLEEPER 2-like [Rosa chinensis]
NewGene_11061	Molecular Function: DNA binding (GO:0003677);; Molecular Function: protein dimerization activity (GO:0046983);;	K03283|4.90e-11|jre:108998998|K03283 heat shock 70kDa protein 1/2/6/8 | (RefSeq) heat shock cognate 70 kDa protein 2	--	Putative AC transposase OS=Zea mays OX=4577 PE=2 SV=2	putative transcription factor/ chromatin remodeling BED-type(Zn) family [Rosa chinensis]
NewGene_17073	Molecular Function: molecular_function (GO:0003674);; Molecular Function: GTPase activator activity (GO:0005096);; Molecular Function: binding (GO:0005488);; Molecular Function: protein binding (GO:0005515);; Cellular Component: cellular_component (GO:0005575);; Cellular Component: intracellular (GO:0005622);; Cellular Component: obsolete cell (GO:0005623);; Cellular Component: nucleus (GO:000563…	K20165|2.57e-14|rcu:8268241|K20165 TBC1 domain family member 2A | (RefSeq) growth hormone-regulated TBC protein 1-A	--	--	TBC1 domain family member 2B-like [Pyrus ussuriensis x Pyrus communis]
NewGene_15365	Molecular Function: nucleic acid binding (GO:0003676);; Molecular Function: zinc ion binding (GO:0008270);; Biological Process: DNA integration (GO:0015074);;	--	gag-polypeptide of LTR copia-type	Retrovirus-related Pol polyprotein from transposon TNT 1-94 OS=Nicotiana tabacum OX=4097 PE=2 SV=1	hypothetical protein SOVF_162690, partial [Spinacia oleracea]
NewGene_13098	--	--	--	--	hypothetical protein DVH24_010637 [Malus domestica]
NewGene_8232	--	--	Transposase-associated domain	--	uncharacterized protein LOC112186244 [Rosa chinensis]
NewGene_7326	--	--	--	--	hypothetical protein RchiOBHm_Chr7g0211271 [Rosa chinensis]
NewGene_14815	Molecular Function: nucleic acid binding (GO:0003676);; Molecular Function: zinc ion binding (GO:0008270);; Biological Process: DNA integration (GO:0015074);;	--	--	--	uncharacterized protein LOC114827098 [Malus domestica]
NewGene_13143	Molecular Function: nucleic acid binding (GO:0003676);; Molecular Function: zinc ion binding (GO:0008270);;	K09338|7.00e-13|pda:103715075|K09338 homeobox-leucine zipper protein | (RefSeq) homeobox-leucine zipper protein ROC5-like	gag-polypeptide of LTR copia-type	--	putative transcription factor interactor and regulator CCHC(Zn) family [Rosa chinensis]
NewGene_15188	--	--	--	--	hypothetical protein RchiOBHm_Chr2g0095191 [Rosa chinensis]
NewGene_3404	--	--	--	--	hypothetical protein RchiOBHm_Chr2g0148011 [Rosa chinensis]
NewGene_3725	Molecular Function: nucleic acid binding (GO:0003676);; Molecular Function: RNA-directed DNA polymerase activity (GO:0003964);; Biological Process: DNA integration (GO:0015074);;	--	--	--	putative RNA-directed DNA polymerase [Rosa chinensis]
NewGene_9820	Cellular Component: integral component of membrane (GO:0016021);;	--	--	--	uncharacterized protein LOC112164185 [Rosa chinensis]
NewGene_14380	Cellular Component: integral component of membrane (GO:0016021);;	--	--	--	hypothetical protein RchiOBHm_Chr1g0323741 [Rosa chinensis]
NewGene_4334	Molecular Function: mannosyltransferase activity (GO:0000030);; Cellular Component: endoplasmic reticulum membrane (GO:0005789);; Cellular Component: integral component of membrane (GO:0016021);;	K03846|1.48e-10|dosa:Os01t0209000-01|K03846 alpha-1,2-mannosyltransferase [EC:2.4.1.259 2.4.1.261] | (RefSeq) Os01g0209000; Alg9-like mannosyltransferase family protein.	--	Dol-P-Man:Man(6)GlcNAc(2)-PP-Dol alpha-1,2-mannosyltransferase OS=Arabidopsis thaliana OX=3702 GN=ALG9 PE=1 SV=1	hypothetical protein EJB05_32544 [Eragrostis curvula]
NewGene_15374	Cellular Component: integral component of membrane (GO:0016021);;	--	--	--	hypothetical protein RchiOBHm_Chr7g0219081 [Rosa chinensis]
NewGene_7853	--	K13456|1.36e-32|fve:101308362|K13456 RPM1-interacting protein 4 | (RefSeq) RPM1-interacting protein 4-like	Cleavage site for pathogenic type III effector avirulence factor Avr	NOI-like protein OS=Elaeis oleifera OX=80265 PE=2 SV=1	RPM1-interacting protein 4-like [Rosa chinensis]
NewGene_13926	Molecular Function: DNA binding (GO:0003677);; Molecular Function: protein dimerization activity (GO:0046983);;	K11866|1.10e-15|bna:106355118|K11866 STAM-binding protein [EC:3.4.19.12] | (RefSeq) probable ubiquitin thioesterase DG1039	hAT family C-terminal dimerisation region	Putative AC9 transposase OS=Zea mays OX=4577 PE=4 SV=1	putative transcription factor/ chromatin remodeling BED-type(Zn) family [Rosa chinensis]
NewGene_10119	--	--	--	--	hypothetical protein RchiOBHm_Chr7g0192391 [Rosa chinensis]
NewGene_11628	Cellular Component: integral component of membrane (GO:0016021);;	K01537|5.06e-47|pavi:110773092|K01537 P-type Ca2+ transporter type 2C [EC:7.2.2.10] | (RefSeq) putative calcium-transporting ATPase 11, plasma membrane-type isoform X1	--	--	uncharacterized protein LOC112173446 [Rosa chinensis]
NewGene_16829	Cellular Component: integral component of membrane (GO:0016021);; Molecular Function: hydrolase activity (GO:0016787);; Molecular Function: ADP binding (GO:0043531);;	K20003|4.35e-31|dzi:111280652|K20003 palmitoyltransferase ZDHHC4 [EC:2.3.1.225] | (RefSeq) uncharacterized protein LOC111280652	Tetrabrachion	--	uncharacterized protein LOC112188155 [Rosa chinensis]
NewGene_5993	--	--	--	Protein ENHANCED DISEASE RESISTANCE 2 OS=Arabidopsis thaliana OX=3702 GN=EDR2 PE=2 SV=1	unnamed protein product, partial [Nymphaea colorata]
NewGene_13781	--	--	--	--	--
NewGene_15409	Cellular Component: integral component of membrane (GO:0016021);;	--	--	--	PREDICTED: transmembrane protein 87B-like [Populus euphratica]
NewGene_13284	Cellular Component: integral component of membrane (GO:0016021);;	--	--	--	Hypothetical predicted protein [Prunus dulcis]
NewGene_12217	Molecular Function: NADPH-hemoprotein reductase activity (GO:0003958);;	--	--	--	putative NADPH--hemoprotein reductase [Rosa chinensis]
NewGene_12157	Molecular Function: cysteine-type peptidase activity (GO:0008234);;	--	--	--	putative Ulp1 protease family catalytic domain-containing protein [Rosa chinensis]
NewGene_8635	Biological Process: defense response (GO:0006952);; Molecular Function: hydrolase activity (GO:0016787);; Molecular Function: ADP binding (GO:0043531);;	K13457|8.08e-60|mdm:114824928|K13457 disease resistance protein RPM1 | (RefSeq) disease resistance protein RPM1-like	--	Putative late blight resistance protein homolog R1A-10 OS=Solanum demissum OX=50514 GN=R1A-10 PE=3 SV=1	disease resistance protein RPM1-like [Rosa chinensis]
NewGene_13530	--	K17604|6.10e-48|jre:108987889|K17604 zinc finger SWIM domain-containing protein 3 | (RefSeq) uncharacterized protein LOC108987889	MULE transposase domain	--	uncharacterized protein LOC112171792 [Rosa chinensis]
NewGene_3818	Molecular Function: protein serine/threonine kinase activity (GO:0004674);; Molecular Function: ATP binding (GO:0005524);; Cellular Component: integral component of membrane (GO:0016021);;	K20718|1.00e-13|nnu:104611878|K20718 LRR receptor-like serine/threonine-protein kinase ERECTA [EC:2.7.11.1] | (RefSeq) LRR receptor-like serine/threonine-protein kinase ERL1	Protein kinase domain	Receptor-like serine/threonine-protein kinase At1g78530 OS=Arabidopsis thaliana OX=3702 GN=At1g78530 PE=2 SV=1	receptor-like serine/threonine-protein kinase At1g78530 isoform X1 [Rosa chinensis]
NewGene_16749	Biological Process: signal transduction (GO:0007165);; Molecular Function: ADP binding (GO:0043531);;	--	--	--	TIR-NBS-LRR [Rosa rugosa]
NewGene_3684	Cellular Component: integral component of membrane (GO:0016021);;	--	--	--	hypothetical protein RchiOBHm_Chr2g0127171 [Rosa chinensis]
NewGene_924	Molecular Function: ATP binding (GO:0005524);; Molecular Function: ligase activity (GO:0016874);;	K11262|1.03e-39|fve:101304097|K11262 acetyl-CoA carboxylase / biotin carboxylase 1 [EC:6.4.1.2 6.3.4.14 2.1.3.15] | (RefSeq) acetyl-CoA carboxylase 1-like	--	Acetyl-CoA carboxylase 1 OS=Arabidopsis thaliana OX=3702 GN=ACC1 PE=1 SV=1	putative ligase [Rosa chinensis]
NewGene_14285	Molecular Function: cysteine-type peptidase activity (GO:0008234);;	--	Ulp1 protease family, C-terminal catalytic domain	--	uncharacterized protein LOC112189583 [Rosa chinensis]
NewGene_735	Molecular Function: DNA binding (GO:0003677);; Molecular Function: protein dimerization activity (GO:0046983);;	K10398|3.89e-06|eus:EUTSA_v10016147mg|K10398 kinesin family member 11 | (RefSeq) hypothetical protein	hAT family C-terminal dimerisation region	Putative AC transposase OS=Zea mays OX=4577 PE=2 SV=2	zinc finger BED domain-containing protein RICESLEEPER 2-like [Rosa chinensis]
NewGene_11378	--	--	--	--	alpha/beta-gliadin MM1-like [Rosa chinensis]
NewGene_2199	--	--	--	--	hypothetical protein RchiOBHm_Chr4g0400561 [Rosa chinensis]
NewGene_9561	Molecular Function: DNA binding (GO:0003677);; Molecular Function: transposase activity (GO:0004803);; Biological Process: transposition, DNA-mediated (GO:0006313);;	--	--	--	uncharacterized protein LOC112190138 [Rosa chinensis]
NewGene_4314	--	--	--	--	putative transposase, Ptta/En/Spm, plant [Rosa chinensis]
NewGene_15687	Molecular Function: acyl-CoA dehydrogenase (NADP+) activity (GO:0047616);;	K10258|4.66e-08|fve:101313554|K10258 very-long-chain enoyl-CoA reductase [EC:1.3.1.93] | (RefSeq) very-long-chain enoyl-CoA reductase	--	--	putative acyl-CoA dehydrogenase (NADP(+)) [Rosa chinensis]
NewGene_575	Cellular Component: integral component of membrane (GO:0016021);; Molecular Function: transmembrane transporter activity (GO:0022857);;	--	--	WAT1-related protein At5g40240 OS=Arabidopsis thaliana OX=3702 GN=At5g40240 PE=2 SV=1	hypothetical protein RchiOBHm_Chr1g0315171 [Rosa chinensis]
NewGene_5675	--	--	--	--	hypothetical protein RchiOBHm_Chr2g0145251 [Rosa chinensis]
NewGene_5909	--	--	--	Outer envelope protein 61 OS=Arabidopsis thaliana OX=3702 GN=OEP61 PE=1 SV=1	unnamed protein product [Microthlaspi erraticum]
NewGene_2937	Molecular Function: cysteine-type peptidase activity (GO:0008234);;	--	Ulp1 protease family, C-terminal catalytic domain	--	uncharacterized protein LOC112170575 [Rosa chinensis]
NewGene_3829	--	--	--	--	hypothetical protein RchiOBHm_Chr3g0460561 [Rosa chinensis]
NewGene_15741	--	--	--	--	putative transposase, Ptta/En/Spm, plant [Rosa chinensis]
NewGene_12177	Molecular Function: methyltransferase activity (GO:0008168);; Biological Process: methylation (GO:0032259);; Molecular Function: 1-ethyladenine demethylase activity (GO:0103053);;	--	Protein of unknown function (DUF4057)	--	uncharacterized protein LOC112184331 [Rosa chinensis]
NewGene_16321	--	--	--	--	uncharacterized protein LOC112181430 isoform X1 [Rosa chinensis]
NewGene_9963	Biological Process: phosphorelay signal transduction system (GO:0000160);; Molecular Function: DNA-binding transcription factor activity (GO:0003700);;	K14490|4.40e-18|fve:101304685|K14490 histidine-containing phosphotransfer peotein | (RefSeq) histidine-containing phosphotransfer protein 4	--	--	histidine-containing phosphotransfer protein 4-like isoform X2 [Rosa chinensis]
NewGene_16159	Cellular Component: integral component of membrane (GO:0016021);;	--	--	--	uncharacterized protein LOC112179747 isoform X1 [Rosa chinensis]
NewGene_14052	--	--	--	--	uncharacterized protein LOC112178700 [Rosa chinensis]
NewGene_10319	Biological Process: signal transduction (GO:0007165);;	K01115|2.57e-56|fve:101313411|K01115 phospholipase D1/2 [EC:3.1.4.4] | (RefSeq) uncharacterized LOC101313411	TIR domain	TMV resistance protein N OS=Nicotiana glutinosa OX=35889 GN=N PE=1 SV=1	protein SUPPRESSOR OF npr1-1, CONSTITUTIVE 1-like isoform X3 [Rosa chinensis]
NewGene_7947	--	--	--	--	hypothetical protein RchiOBHm_Chr2g0127261 [Rosa chinensis]
NewGene_4866	--	--	--	--	hypothetical protein RchiOBHm_Chr1g0375801 [Rosa chinensis]
NewGene_4318	Molecular Function: protein dimerization activity (GO:0046983);;	--	hAT family C-terminal dimerisation region	--	putative HAT dimerization domain-containing protein [Rosa chinensis]
NewGene_3626	--	--	--	--	hypothetical protein RchiOBHm_Chr7g0197031 [Rosa chinensis]
NewGene_8323	Molecular Function: phosphoric ester hydrolase activity (GO:0042578);;	K01897|2.90e-23|fve:101298216|K01897 long-chain acyl-CoA synthetase [EC:6.2.1.3] | (RefSeq) probable acyl-activating enzyme 16, chloroplastic	SacI homology domain	Long-chain-fatty-acid--[acyl-carrier-protein] ligase AEE15, chloroplastic OS=Arabidopsis thaliana OX=3702 GN=AAE15 PE=1 SV=1	putative SAC domain-containing protein [Rosa chinensis]
NewGene_8527	--	--	--	--	uncharacterized protein LOC112203366 [Rosa chinensis]
NewGene_7535	--	--	--	--	LEAF RUST 10 DISEASE-RESISTANCE LOCUS RECEPTOR-LIKE PROTEIN KINASE-like 1.1 [Rosa chinensis]
NewGene_14259	--	--	--	--	hypothetical protein RchiOBHm_Chr4g0400751 [Rosa chinensis]
NewGene_3349	Molecular Function: DNA binding (GO:0003677);; Biological Process: signal transduction (GO:0007165);; Molecular Function: ADP binding (GO:0043531);;	--	NB-ARC domain	Protein DA1-related 4 OS=Arabidopsis thaliana OX=3702 GN=DAR4 PE=1 SV=2	TMV resistance protein N-like [Rosa chinensis]
NewGene_8812	Molecular Function: ATP binding (GO:0005524);; Cellular Component: integral component of membrane (GO:0016021);; Molecular Function: ATPase activity (GO:0016887);; Molecular Function: ATPase-coupled transmembrane transporter activity (GO:0042626);;	K05666|8.35e-77|fve:101300583|K05666 ATP-binding cassette, subfamily C (CFTR/MRP), member 2 | (RefSeq) ABC transporter C family member 10-like	ABC transporter transmembrane region	ABC transporter C family member 10 OS=Arabidopsis thaliana OX=3702 GN=ABCC10 PE=2 SV=2	ABC transporter C family member 10-like [Rosa chinensis]
NewGene_11739	Molecular Function: nucleic acid binding (GO:0003676);; Molecular Function: RNA-directed DNA polymerase activity (GO:0003964);;	K06228|6.78e-36|eus:EUTSA_v10011182mg|K06228 fused [EC:2.7.11.1] | (RefSeq) hypothetical protein	--	--	putative RNA-directed DNA polymerase [Rosa chinensis]
NewGene_3681	Molecular Function: nucleic acid binding (GO:0003676);; Molecular Function: RNA-directed DNA polymerase activity (GO:0003964);; Biological Process: DNA integration (GO:0015074);;	K03515|4.03e-105|ghi:107894697|K03515 DNA repair protein REV1 [EC:2.7.7.-] | (RefSeq) uncharacterized protein LOC107894697	GAG-pre-integrase domain	Retrovirus-related Pol polyprotein from transposon TNT 1-94 OS=Nicotiana tabacum OX=4097 PE=2 SV=1	putative RNA-directed DNA polymerase [Rosa chinensis]
NewGene_10349	Molecular Function: RNA-directed DNA polymerase activity (GO:0003964);;	K23288|4.22e-33|gra:105761952|K23288 syndetin | (RefSeq) uncharacterized LOC105761952	Reverse transcriptase (RNA-dependent DNA polymerase)	--	putative RNA-directed DNA polymerase [Rosa chinensis]
NewGene_17092	Biological Process: signal transduction (GO:0007165);; Molecular Function: hydrolase activity (GO:0016787);; Molecular Function: ADP binding (GO:0043531);;	K00695|1.01e-80|mtr:MTR_6g478030|K00695 sucrose synthase [EC:2.4.1.13] | (RefSeq) sucrose synthase	NB-ARC domain	Disease resistance protein Roq1 OS=Nicotiana benthamiana OX=4100 GN=ROQ1 PE=1 SV=1	disease resistance-like protein DSC1 [Rosa chinensis]
NewGene_11749	--	--	--	--	hypothetical protein RchiOBHm_Chr7g0188891 [Rosa chinensis]
NewGene_6433	--	--	--	--	uncharacterized protein LOC112200827 [Rosa chinensis]
NewGene_7956	--	--	--	--	hypothetical protein RchiOBHm_Chr5g0004421 [Rosa chinensis]
NewGene_13168	--	K22761|2.70e-49|pxb:103964335|K22761 DNA-directed primase/polymerase protein [EC:2.7.7.102 2.7.7.7] | (RefSeq) DNA-directed primase/polymerase protein-like isoform X1	--	--	DNA-directed primase/polymerase protein isoform X7 [Rosa chinensis]
NewGene_15826	Molecular Function: structural constituent of ribosome (GO:0003735);; Cellular Component: ribosome (GO:0005840);; Biological Process: translation (GO:0006412);;	K02870|3.27e-10|fve:101292486|K02870 large subunit ribosomal protein L12e | (RefSeq) 60S ribosomal protein L12-like	--	60S ribosomal protein L12 OS=Prunus armeniaca OX=36596 GN=RPL12 PE=2 SV=1	uncharacterized protein LOC112179877 isoform X2 [Rosa chinensis]
NewGene_8471	--	--	--	--	hypothetical protein RchiOBHm_Chr2g0145761 [Rosa chinensis]
NewGene_12733	--	--	--	--	uncharacterized protein LOC112203889 [Rosa chinensis]
NewGene_5622	Molecular Function: transaminase activity (GO:0008483);;	--	Plant mobile domain	--	putative aminotransferase-like, plant mobile domain-containing protein [Rosa chinensis]
NewGene_8342	Molecular Function: nucleic acid binding (GO:0003676);; Molecular Function: RNA-directed DNA polymerase activity (GO:0003964);; Biological Process: DNA integration (GO:0015074);;	K03006|6.99e-173|adu:107466525|K03006 DNA-directed RNA polymerase II subunit RPB1 [EC:2.7.7.6] | (RefSeq) LOW QUALITY PROTEIN: DNA-directed RNA polymerase II subunit 1-like	Reverse transcriptase (RNA-dependent DNA polymerase)	Retrovirus-related Pol polyprotein from transposon TNT 1-94 OS=Nicotiana tabacum OX=4097 PE=2 SV=1	putative RNA-directed DNA polymerase [Rosa chinensis]
NewGene_13641	Molecular Function: 6-phosphofructokinase activity (GO:0003872);; Molecular Function: ATP binding (GO:0005524);; Cellular Component: cytoplasm (GO:0005737);; Biological Process: fructose 6-phosphate metabolic process (GO:0006002);; Molecular Function: metal ion binding (GO:0046872);;	K00850|2.16e-15|fve:101293744|K00850 6-phosphofructokinase 1 [EC:2.7.1.11] | (RefSeq) ATP-dependent 6-phosphofructokinase 6	--	ATP-dependent 6-phosphofructokinase 6 OS=Arabidopsis thaliana OX=3702 GN=PFK6 PE=1 SV=1	putative 6-phosphofructokinase [Rosa chinensis]
NewGene_7741	Biological Process: protein peptidyl-prolyl isomerization (GO:0000413);; Molecular Function: molecular_function (GO:0003674);; Molecular Function: peptidyl-prolyl cis-trans isomerase activity (GO:0003755);; Molecular Function: catalytic activity (GO:0003824);; Molecular Function: binding (GO:0005488);; Molecular Function: macrolide binding (GO:0005527);; Molecular Function: FK506 binding (GO:0005…	K09571|1.16e-21|fve:101304149|K09571 FK506-binding protein 4/5 [EC:5.2.1.8] | (RefSeq) peptidyl-prolyl cis-trans isomerase FKBP62	--	70 kDa peptidyl-prolyl isomerase OS=Triticum aestivum OX=4565 GN=FKBP70 PE=1 SV=1	PREDICTED: peptidyl-prolyl cis-trans isomerase FKBP62 [Fragaria vesca subsp. vesca]
NewGene_12143	--	K02912|4.82e-09|fve:101301343|K02912 large subunit ribosomal protein L32e | (RefSeq) 60S ribosomal protein L32-1	--	--	hypothetical protein RchiOBHm_Chr6g0268051 [Rosa chinensis]
NewGene_10854	Molecular Function: DNA binding (GO:0003677);; Molecular Function: transposase activity (GO:0004803);; Biological Process: transposition, DNA-mediated (GO:0006313);; Molecular Function: zinc ion binding (GO:0008270);;	--	--	--	uncharacterized protein LOC112164579 [Rosa chinensis]
NewGene_11410	--	--	--	--	uncharacterized protein LOC112199249 [Rosa chinensis]
NewGene_10366	--	--	--	--	uncharacterized protein LOC112181264 [Rosa chinensis]
NewGene_14800	Molecular Function: arylformamidase activity (GO:0004061);; Biological Process: tryptophan catabolic process to kynurenine (GO:0019441);;	--	--	--	kynurenine formamidase-like [Prunus yedoensis var. nudiflora]
NewGene_4085	--	--	--	--	uncharacterized protein LOC112194241 [Rosa chinensis]
NewGene_16963	--	--	--	--	hypothetical protein RchiOBHm_Chr2g0175111 [Rosa chinensis]
NewGene_4547	--	--	--	--	uncharacterized protein LOC112168828 [Rosa chinensis]
NewGene_2991	Molecular Function: DNA binding (GO:0003677);; Cellular Component: nucleus (GO:0005634);; Biological Process: regulation of transcription, DNA-templated (GO:0006355);;	--	--	--	putative transcription factor NAM family [Rosa chinensis]
NewGene_13970	--	--	--	--	PREDICTED: glutamyl-tRNA(Gln) amidotransferase subunit A, mitochondrial-like isoform X1 [Fragaria vesca subsp. vesca]
NewGene_12082	--	--	--	--	hypothetical protein RchiOBHm_Chr6g0282961 [Rosa chinensis]
NewGene_12168	Molecular Function: thiol-dependent ubiquitinyl hydrolase activity (GO:0036459);;	K10523|2.41e-30|pmum:103343460|K10523 speckle-type POZ protein | (RefSeq) MATH domain and coiled-coil domain-containing protein At3g58370-like	--	--	uncharacterized protein LOC112184839 isoform X3 [Rosa chinensis]
NewGene_2778	--	--	--	--	hypothetical protein RchiOBHm_Chr4g0432311 [Rosa chinensis]
NewGene_11748	Molecular Function: nucleic acid binding (GO:0003676);; Biological Process: DNA integration (GO:0015074);;	K01213|6.17e-11|cpep:111802094|K01213 galacturan 1,4-alpha-galacturonidase [EC:3.2.1.67] | (RefSeq) exopolygalacturonase-like	--	--	PREDICTED: uncharacterized protein LOC107881709 [Prunus mume]
NewGene_10217	Cellular Component: cellular_component (GO:0005575);; Cellular Component: obsolete cell (GO:0005623);; Cellular Component: plasma membrane (GO:0005886);; Biological Process: cell communication (GO:0007154);; Biological Process: signal transduction (GO:0007165);; Biological Process: biological_process (GO:0008150);; Biological Process: cellular process (GO:0009987);; Cellular Component: membrane (…	--	--	--	uncharacterized protein LOC112202104 isoform X1 [Rosa chinensis]
NewGene_2063	--	K01762|4.27e-41|psom:113293991|K01762 1-aminocyclopropane-1-carboxylate synthase [EC:4.4.1.14] | (RefSeq) 1-aminocyclopropane-1-carboxylate synthase 7-like	Protein of unknown function (DUF 659)	--	uncharacterized protein LOC112185226 [Rosa chinensis]
NewGene_3427	Cellular Component: nucleus (GO:0005634);; Biological Process: nucleosome assembly (GO:0006334);;	K11279|6.91e-12|oeu:111374235|K11279 nucleosome assembly protein 1-like 1 | (RefSeq) nucleosome assembly protein 1;2-like	Nucleosome assembly protein (NAP)	Nucleosome assembly protein 1;1 OS=Nicotiana tabacum OX=4097 GN=NAP1;1 PE=1 SV=1	nucleosome assembly protein 1;2-like [Rosa chinensis]
NewGene_10971	Molecular Function: protein serine/threonine kinase activity (GO:0004674);; Molecular Function: ATP binding (GO:0005524);; Cellular Component: integral component of membrane (GO:0016021);; Molecular Function: carbohydrate binding (GO:0030246);;	--	--	--	G-type lectin S-receptor-like serine/threonine-protein kinase RLK1 [Prunus yedoensis var. nudiflora]
NewGene_10996	Molecular Function: DNA binding (GO:0003677);; Molecular Function: ADP binding (GO:0043531);;	K00695|4.83e-107|mtr:MTR_6g478030|K00695 sucrose synthase [EC:2.4.1.13] | (RefSeq) sucrose synthase	NB-ARC domain	TMV resistance protein N OS=Nicotiana glutinosa OX=35889 GN=N PE=1 SV=1	TMV resistance protein N-like [Rosa chinensis]
NewGene_8389	--	--	--	--	hypothetical protein RchiOBHm_Chr2g0111501 [Rosa chinensis]
NewGene_12830	--	--	--	--	uncharacterized protein LOC112186016 isoform X2 [Rosa chinensis]
NewGene_408	--	K13206|4.45e-24|pmum:103344371|K13206 coiled-coil domain-containing protein 55 | (RefSeq) nuclear speckle splicing regulatory protein 1-like	Coiled-coil domain-containing protein 55 (DUF2040)	--	nuclear speckle splicing regulatory protein 1-like [Rosa chinensis]
NewGene_14734	--	--	--	--	pentatricopeptide repeat-containing protein At5g16420, mitochondrial-like [Rosa chinensis]
NewGene_3864	--	--	--	--	hypothetical protein RchiOBHm_Chr7g0182801 [Rosa chinensis]
NewGene_8977	Molecular Function: nucleic acid binding (GO:0003676);; Molecular Function: zinc ion binding (GO:0008270);;	--	Domain of unknown function (DUF4283)	--	uncharacterized protein LOC112199527 [Rosa chinensis]
NewGene_3570	--	K14300|1.37e-27|pda:103721930|K14300 nuclear pore complex protein Nup133 | (RefSeq) LOW QUALITY PROTEIN: nuclear pore complex protein NUP133	Domain of unknown function (DUF4218)	--	uncharacterized protein LOC112181264 [Rosa chinensis]
NewGene_448	--	--	--	--	putative ribonuclease H-like domain-containing protein [Rosa chinensis]
NewGene_828	--	--	--	--	PREDICTED: uncharacterized protein LOC105352179 [Fragaria vesca subsp. vesca]
NewGene_3175	Molecular Function: ATP binding (GO:0005524);; Cellular Component: plasma membrane (GO:0005886);; Molecular Function: proton-exporting ATPase activity, phosphorylative mechanism (GO:0008553);; Cellular Component: integral component of membrane (GO:0016021);; Biological Process: proton export across plasma membrane (GO:0120029);;	K01535|7.29e-12|aly:110229418|K01535 H+-transporting ATPase [EC:7.1.2.1] | (RefSeq) LOW QUALITY PROTEIN: ATPase 5, plasma membrane-type	--	ATPase 5, plasma membrane-type OS=Arabidopsis thaliana OX=3702 GN=AHA5 PE=3 SV=3	LOW QUALITY PROTEIN: ATPase 5, plasma membrane-type [Arabidopsis lyrata subsp. lyrata]
NewGene_15242	--	--	--	--	hypothetical protein RchiOBHm_Chr3g0473871 [Rosa chinensis]
NewGene_9514	Molecular Function: microtubule motor activity (GO:0003777);; Molecular Function: ATP binding (GO:0005524);; Cellular Component: microtubule (GO:0005874);; Biological Process: microtubule-based movement (GO:0007018);; Molecular Function: microtubule binding (GO:0008017);;	K10401|8.10e-44|zju:107424973|K10401 kinesin family member 18/19 | (RefSeq) kinesin-like protein KIN-8B	Kinesin motor domain	Kinesin-like protein KIN-8B OS=Arabidopsis thaliana OX=3702 GN=KIN8B PE=2 SV=1	P-loop containing nucleoside triphosphate hydrolases superfamily protein [Prunus dulcis]
NewGene_7976	--	--	--	--	hypothetical protein RchiOBHm_Chr5g0006911 [Rosa chinensis]
NewGene_4531	Molecular Function: ATP binding (GO:0005524);; Cellular Component: integral component of membrane (GO:0016021);; Molecular Function: ATPase activity (GO:0016887);;	--	--	Pleiotropic drug resistance protein 1 OS=Petunia axillaris OX=33119 GN=PDR1 PE=2 SV=1	PREDICTED: pleiotropic drug resistance protein 1-like [Fragaria vesca subsp. vesca]
NewGene_4731	--	--	--	--	hypothetical protein RchiOBHm_Chr7g0240751 [Rosa chinensis]
NewGene_16996	Cellular Component: integral component of membrane (GO:0016021);;	--	--	--	uncharacterized protein LOC112183534 [Rosa chinensis]
NewGene_2834	Molecular Function: protein serine/threonine kinase activity (GO:0004674);; Cellular Component: integral component of membrane (GO:0016021);;	--	--	--	receptor-like protein kinase FERONIA [Rosa chinensis]
NewGene_7121	Molecular Function: molecular_function (GO:0003674);; Molecular Function: catalytic activity (GO:0003824);; Molecular Function: transporter activity (GO:0005215);; Cellular Component: cellular_component (GO:0005575);; Cellular Component: intracellular (GO:0005622);; Cellular Component: obsolete cell (GO:0005623);; Cellular Component: cytoplasm (GO:0005737);; Biological Process: transport (GO:0006…	--	SUF system FeS cluster assembly, SufBD	Putative UPF0051 protein ABCI9 OS=Arabidopsis thaliana OX=3702 GN=ABCI9 PE=3 SV=1	hypothetical protein GH714_037343 [Hevea brasiliensis]
NewGene_8964	Molecular Function: hydrolase activity (GO:0016787);; Molecular Function: ADP binding (GO:0043531);;	--	--	Putative disease resistance protein At3g14460 OS=Arabidopsis thaliana OX=3702 GN=At3g14460 PE=3 SV=1	putative P-loop containing nucleoside triphosphate hydrolase, leucine-rich repeat domain, L [Rosa chinensis]
NewGene_11373	--	K14298|1.47e-09|lja:Lj6g3v2218720.1|K14298 mRNA export factor | (RefSeq) Lj6g3v2218720.1; -	--	--	hypothetical protein RchiOBHm_Chr6g0265371 [Rosa chinensis]
NewGene_2356	--	--	--	--	uncharacterized protein LOC112190061 [Rosa chinensis]
NewGene_7890	--	--	--	--	hypothetical protein RchiOBHm_Chr3g0494741 [Rosa chinensis]
NewGene_2749	--	K14455|1.54e-14|zju:107431266|K14455 aspartate aminotransferase, mitochondrial [EC:2.6.1.1] | (RefSeq) aspartate aminotransferase, mitochondrial-like	LysM domain	--	putative LysM domain-containing protein [Rosa chinensis]
NewGene_161	Molecular Function: cysteine-type peptidase activity (GO:0008234);;	--	Ulp1 protease family, C-terminal catalytic domain	--	uncharacterized protein LOC112169472 [Rosa chinensis]
NewGene_9771	Molecular Function: DNA binding (GO:0003677);; Biological Process: signal transduction (GO:0007165);; Molecular Function: ADP binding (GO:0043531);;	K07466|9.03e-57|fve:101313743|K07466 replication factor A1 | (RefSeq) uncharacterized LOC101313743	TIR domain	Disease resistance protein RPV1 OS=Vitis rotundifolia OX=103349 GN=RPV1 PE=1 SV=1	TMV resistance protein N-like [Rosa chinensis]
NewGene_1253	--	--	--	--	hypothetical protein [Rosa rugosa]
NewGene_15041	--	--	--	--	uncharacterized protein LOC112179702 [Rosa chinensis]
NewGene_12484	Molecular Function: nucleic acid binding (GO:0003676);; Biological Process: DNA integration (GO:0015074);;	K09571|7.62e-15|bna:106435913|K09571 FK506-binding protein 4/5 [EC:5.2.1.8] | (RefSeq) LOW QUALITY PROTEIN: 70 kDa peptidyl-prolyl isomerase-like	gag-polypeptide of LTR copia-type	--	PREDICTED: UBN2_3 domain-containing [Prunus dulcis]
NewGene_12075	--	--	--	--	hypothetical protein [Rosa rugosa]
NewGene_4929	Molecular Function: nucleic acid binding (GO:0003676);; Molecular Function: RNA-DNA hybrid ribonuclease activity (GO:0004523);; Molecular Function: protein dimerization activity (GO:0046983);;	K01230|2.40e-40|vvi:100242837|K01230 mannosyl-oligosaccharide alpha-1,2-mannosidase [EC:3.2.1.113] | (RefSeq) mannosyl-oligosaccharide 1,2-alpha-mannosidase MNS1	hAT family C-terminal dimerisation region	--	uncharacterized protein LOC112188416 isoform X1 [Rosa chinensis]
NewGene_6365	Molecular Function: nucleic acid binding (GO:0003676);; Molecular Function: RNA-directed DNA polymerase activity (GO:0003964);; Molecular Function: zinc ion binding (GO:0008270);;	K09338|4.37e-11|pda:103715075|K09338 homeobox-leucine zipper protein | (RefSeq) homeobox-leucine zipper protein ROC5-like	gag-polypeptide of LTR copia-type	--	putative RNA-directed DNA polymerase [Rosa chinensis]
NewGene_11894	--	--	--	--	cilia- and flagella-associated protein 251-like [Rosa chinensis]
NewGene_3353	Molecular Function: DNA binding (GO:0003677);; Biological Process: signal transduction (GO:0007165);; Molecular Function: ADP binding (GO:0043531);;	K16226|7.49e-17|bna:106416466|K16226 disease resistance protein RPS4 | (RefSeq) disease resistance protein RPS4-like	--	Disease resistance protein RPP2A OS=Arabidopsis thaliana OX=3702 GN=RPP2A PE=2 SV=1	disease resistance-like protein DSC1 isoform X1 [Rosa chinensis]
NewGene_5127	--	--	--	--	hypothetical protein RchiOBHm_Chr6g0276901 [Rosa chinensis]
NewGene_10948	--	--	--	--	uncharacterized protein LOC112164349 [Rosa chinensis]
NewGene_8498	Molecular Function: DNA binding (GO:0003677);; Molecular Function: transposase activity (GO:0004803);; Biological Process: transposition, DNA-mediated (GO:0006313);; Molecular Function: zinc ion binding (GO:0008270);;	K17086|3.33e-67|fve:101300290|K17086 transmembrane 9 superfamily member 2/4 | (RefSeq) uncharacterized LOC101300290	SWIM zinc finger	--	uncharacterized protein LOC112202188 isoform X2 [Rosa chinensis]
NewGene_2057	Molecular Function: beta-galactosidase activity (GO:0004565);; Biological Process: carbohydrate metabolic process (GO:0005975);; Molecular Function: carbohydrate binding (GO:0030246);;	--	--	Beta-galactosidase OS=Solanum lycopersicum OX=4081 PE=1 SV=1	uncharacterized protein LOC112189876 isoform X1 [Rosa chinensis]
NewGene_8205	Molecular Function: nucleic acid binding (GO:0003676);; Molecular Function: RNA-DNA hybrid ribonuclease activity (GO:0004523);;	--	Reverse transcriptase-like	--	receptor like protein 6-like [Rosa chinensis]
NewGene_15514	--	--	--	--	hypothetical protein RchiOBHm_Chr2g0125661 [Rosa chinensis]
NewGene_11432	--	--	--	--	uncharacterized protein LOC112169276 [Rosa chinensis]
NewGene_9904	Molecular Function: nucleic acid binding (GO:0003676);; Cellular Component: nucleus (GO:0005634);; Molecular Function: zinc ion binding (GO:0008270);;	K12826|2.45e-12|mdm:114824359|K12826 splicing factor 3A subunit 2 | (RefSeq) splicing factor 3A subunit 2-like	--	--	splicing factor 3A subunit 2-like [Malus domestica]
NewGene_13937	--	--	--	--	hypothetical protein RchiOBHm_Chr3g0450551 [Rosa chinensis]
NewGene_15809	Molecular Function: hydrolase activity (GO:0016787);; Molecular Function: ADP binding (GO:0043531);;	K16225|8.56e-25|ath:AT5G45260|K16225 probable WRKY transcription factor 52 | (RefSeq) RRS1; Disease resistance protein (TIR-NBS-LRR class)	Leucine rich repeat	Disease resistance protein RUN1 OS=Vitis rotundifolia OX=103349 GN=RUN1 PE=1 SV=1	TMV resistance protein N-like [Rosa chinensis]
NewGene_2758	--	--	--	--	hypothetical protein RchiOBHm_Chr1g0374471 [Rosa chinensis]
NewGene_5869	Molecular Function: metal ion binding (GO:0046872);; Molecular Function: C-19 gibberellin 2-beta-dioxygenase activity (GO:0052634);;	K04125|1.41e-15|fve:101295656|K04125 gibberellin 2beta-dioxygenase [EC:1.14.11.13] | (RefSeq) gibberellin 2-beta-dioxygenase 2	--	--	gibberellin 2-beta-dioxygenase 2 [Rosa chinensis]
NewGene_8940	--	--	--	--	hypothetical protein RchiOBHm_Chr2g0128081 [Rosa chinensis]
NewGene_3451	Molecular Function: cysteine-type peptidase activity (GO:0008234);;	--	--	--	uncharacterized protein LOC112200823 [Rosa chinensis]
NewGene_5740	Molecular Function: polynucleotide adenylyltransferase activity (GO:0004652);;	--	--	Protein HESO1 OS=Arabidopsis thaliana OX=3702 GN=HESO1 PE=1 SV=1	putative polynucleotide adenylyltransferase [Rosa chinensis]
NewGene_4794	Cellular Component: integral component of membrane (GO:0016021);;	--	--	--	hypothetical protein RchiOBHm_Chr3g0462471 [Rosa chinensis]
NewGene_5692	--	--	--	--	uncharacterized protein LOC112196750 isoform X3 [Rosa chinensis]
NewGene_15613	Molecular Function: cysteine-type peptidase activity (GO:0008234);;	--	--	--	uncharacterized protein LOC112175395 [Rosa chinensis]
NewGene_3821	Molecular Function: nucleic acid binding (GO:0003676);; Molecular Function: RNA-directed DNA polymerase activity (GO:0003964);; Biological Process: DNA integration (GO:0015074);;	--	--	--	putative RNA-directed DNA polymerase [Rosa chinensis]
NewGene_17352	--	--	--	--	hypothetical protein RchiOBHm_Chr6g0310981 [Rosa chinensis]
NewGene_6731	Molecular Function: nucleic acid binding (GO:0003676);; Molecular Function: zinc ion binding (GO:0008270);; Biological Process: DNA integration (GO:0015074);;	--	--	--	Zinc finger, CCHC-type, partial [Parasponia andersonii]
NewGene_5280	--	--	--	--	hypothetical protein RchiOBHm_Chr7g0220741 [Rosa chinensis]
NewGene_11523	--	--	--	--	spore wall protein 2-like [Rosa chinensis]
NewGene_14485	--	K21596|2.62e-11|aof:109847033|K21596 calmodulin-binding transcription activator | (RefSeq) calmodulin-binding transcription activator 6-like	Domain of unknown function (DUF4218)	--	uncharacterized protein LOC112171806 [Rosa chinensis]
NewGene_3957	--	--	--	--	uncharacterized protein LOC112172141 [Rosa chinensis]
NewGene_3741	Cellular Component: integral component of membrane (GO:0016021);;	--	--	--	hypothetical protein RchiOBHm_Chr2g0121041 [Rosa chinensis]
NewGene_351	Molecular Function: nucleic acid binding (GO:0003676);; Molecular Function: RNA-DNA hybrid ribonuclease activity (GO:0004523);; Molecular Function: protein dimerization activity (GO:0046983);;	K02995|6.21e-53|adu:107464504|K02995 small subunit ribosomal protein S8e | (RefSeq) 40S ribosomal protein S8	Protein of unknown function (DUF 659)	--	uncharacterized protein LOC112199147 [Rosa chinensis]
NewGene_6864	Biological Process: carbohydrate transport (GO:0008643);; Cellular Component: integral component of membrane (GO:0016021);; Molecular Function: transmembrane transporter activity (GO:0022857);;	K03444|2.26e-19|fve:101307911|K03444 MFS transporter, SP family, ERD6-like sugar transporter | (RefSeq) sugar transporter ERD6-like 3	--	Putative sugar transporter ERD6-like 13 OS=Arabidopsis thaliana OX=3702 GN=At3g20460 PE=3 SV=2	PREDICTED: sugar transporter ERD6-like 3 [Fragaria vesca subsp. vesca]
NewGene_4172	Molecular Function: metalloendopeptidase activity (GO:0004222);; Molecular Function: metal ion binding (GO:0046872);;	K01408|4.24e-16|fve:101297565|K01408 insulysin [EC:3.4.24.56] | (RefSeq) zinc-metallopeptidase, peroxisomal	--	Insulin-degrading enzyme-like 1, peroxisomal OS=Arabidopsis thaliana OX=3702 GN=PXM16 PE=2 SV=1	uncharacterized protein LOC112163936 [Rosa chinensis]
NewGene_7437	Molecular Function: DNA binding (GO:0003677);; Molecular Function: protein dimerization activity (GO:0046983);;	K19984|3.88e-42|psom:113272286|K19984 exocyst complex component 5 | (RefSeq) uncharacterized protein LOC113272286	hAT family C-terminal dimerisation region	Putative AC transposase OS=Zea mays OX=4577 PE=2 SV=2	hypothetical protein C1H46_015287 [Malus baccata]
NewGene_7828	--	K22533|2.59e-57|fve:101301400|K22533 protein Lines | (RefSeq) uncharacterized LOC101301400	Lines N-terminus	--	uncharacterized protein LOC112182434 [Rosa chinensis]
NewGene_14202	Molecular Function: ATP binding (GO:0005524);; Cellular Component: integral component of membrane (GO:0016021);; Molecular Function: hydrolase activity (GO:0016787);; Molecular Function: ATPase-coupled transmembrane transporter activity (GO:0042626);;	K05666|1.82e-47|fve:101300583|K05666 ATP-binding cassette, subfamily C (CFTR/MRP), member 2 | (RefSeq) ABC transporter C family member 10-like	--	ABC transporter C family member 10 OS=Arabidopsis thaliana OX=3702 GN=ABCC10 PE=2 SV=2	putative xenobiotic-transporting ATPase [Rosa chinensis]
NewGene_5329	--	--	--	--	hypothetical protein RchiOBHm_Chr2g0111241 [Rosa chinensis]
NewGene_12989	Molecular Function: DNA binding (GO:0003677);; Molecular Function: transposase activity (GO:0004803);; Biological Process: transposition, DNA-mediated (GO:0006313);; Molecular Function: zinc ion binding (GO:0008270);;	--	--	--	uncharacterized protein LOC112198766 [Rosa chinensis]
NewGene_11706	Molecular Function: protein serine/threonine kinase activity (GO:0004674);;	K08873|2.46e-38|fve:101291497|K08873 serine/threonine-protein kinase SMG1 [EC:2.7.11.1] | (RefSeq) serine/threonine-protein kinase SMG1-like	--	--	putative non-specific serine/threonine protein kinase [Rosa chinensis]
NewGene_10652	Biological Process: defense response (GO:0006952);; Cellular Component: integral component of membrane (GO:0016021);;	--	--	--	hypothetical protein RchiOBHm_Chr2g0167941 [Rosa chinensis]
NewGene_12001	--	--	--	--	PREDICTED: uncharacterized protein LOC101296169 isoform X1 [Fragaria vesca subsp. vesca]
NewGene_14554	Molecular Function: nucleic acid binding (GO:0003676);; Biological Process: DNA integration (GO:0015074);; Cellular Component: integral component of membrane (GO:0016021);;	K15601|3.12e-20|psom:113331285|K15601 [histone H3]-dimethyl-L-lysine9 demethylase [EC:1.14.11.65] | (RefSeq) lysine-specific demethylase JMJ25-like	--	--	Retrovirus-related Pol polyprotein from transposon TNT 1-94 [Vitis vinifera]
NewGene_17207	--	--	FAR1 DNA-binding domain	--	protein FAR1-RELATED SEQUENCE 5-like [Rosa chinensis]
NewGene_14791	Molecular Function: nucleic acid binding (GO:0003676);; Molecular Function: RNA-directed DNA polymerase activity (GO:0003964);; Molecular Function: RNA-DNA hybrid ribonuclease activity (GO:0004523);;	--	Reverse transcriptase-like	--	uncharacterized protein LOC112171284 [Rosa chinensis]
NewGene_15394	--	--	--	--	uncharacterized protein LOC112177896 [Rosa chinensis]
NewGene_11677	Molecular Function: DNA binding (GO:0003677);; Molecular Function: protein dimerization activity (GO:0046983);;	--	BED zinc finger	--	zinc finger BED domain-containing protein RICESLEEPER 2-like [Rosa chinensis]
NewGene_5899	Molecular Function: ATP binding (GO:0005524);; Cellular Component: integral component of membrane (GO:0016021);; Molecular Function: 1-phosphatidylinositol-4-phosphate 5-kinase activity (GO:0016308);;	K00889|1.66e-18|ini:109176154|K00889 1-phosphatidylinositol-4-phosphate 5-kinase [EC:2.7.1.68] | (RefSeq) phosphatidylinositol 4-phosphate 5-kinase 1-like	Phosphatidylinositol-4-phosphate 5-Kinase	Phosphatidylinositol 4-phosphate 5-kinase 1 OS=Arabidopsis thaliana OX=3702 GN=PIP5K1 PE=1 SV=1	putative 1-phosphatidylinositol-4-phosphate 5-kinase [Rosa chinensis]
NewGene_4022	Cellular Component: integral component of membrane (GO:0016021);;	--	--	--	hypothetical protein RchiOBHm_Chr5g0031181 [Rosa chinensis]
NewGene_2772	--	--	--	--	uncharacterized protein LOC18784430 [Prunus persica]
NewGene_8929	--	--	--	--	uncharacterized protein LOC112194018 [Rosa chinensis]
NewGene_6395	--	--	Transposase-associated domain	--	uncharacterized protein LOC112167062 [Rosa chinensis]
NewGene_9086	Cellular Component: integral component of membrane (GO:0016021);;	K21989|1.31e-55|fve:101307320|K21989 calcium permeable stress-gated cation channel | (RefSeq) CSC1-like protein HYP1	Late exocytosis, associated with Golgi transport	CSC1-like protein HYP1 OS=Arabidopsis thaliana OX=3702 GN=HYP1 PE=2 SV=1	putative calcium permeable stress-gated cation channel 1 transmembrane domain-containing protein [Rosa chinensis]
NewGene_10402	--	--	--	Cyclase-like protein 2 OS=Arabidopsis thaliana OX=3702 GN=CYCLASE2 PE=2 SV=1	uncharacterized protein LOC112165837 [Rosa chinensis]
NewGene_7985	Molecular Function: nucleic acid binding (GO:0003676);; Molecular Function: RNA-directed DNA polymerase activity (GO:0003964);; Molecular Function: zinc ion binding (GO:0008270);; Biological Process: DNA integration (GO:0015074);;	K11593|1.37e-66|dct:110097550|K11593 eukaryotic translation initiation factor 2C | (RefSeq) protein argonaute 1A-like	--	Retrovirus-related Pol polyprotein from transposon RE1 OS=Arabidopsis thaliana OX=3702 GN=RE1 PE=2 SV=1	putative RNA-directed DNA polymerase [Rosa chinensis]
NewGene_14037	--	K00924|4.22e-15|cqi:110687152|K00924 kinase [EC:2.7.1.-] | (RefSeq) receptor protein kinase CLAVATA1-like	--	--	uncharacterized protein LOC112175908 [Rosa chinensis]
NewGene_3164	Cellular Component: integral component of membrane (GO:0016021);;	--	--	--	uncharacterized protein LOC112177023 isoform X1 [Rosa chinensis]
NewGene_1026	--	--	--	--	PREDICTED: uncharacterized protein LOC105350748 [Fragaria vesca subsp. vesca]
NewGene_10084	--	K11593|1.53e-24|pper:18773776|K11593 eukaryotic translation initiation factor 2C | (RefSeq) protein argonaute 4	--	Protein argonaute 4 OS=Arabidopsis thaliana OX=3702 GN=AGO4 PE=1 SV=2	hypothetical protein RchiOBHm_Chr1g0317651 [Rosa chinensis]
NewGene_16365	Molecular Function: DNA binding (GO:0003677);;	--	Leucine Rich repeats (2 copies)	TMV resistance protein N OS=Nicotiana glutinosa OX=35889 GN=N PE=1 SV=1	putative winged helix-turn-helix DNA-binding domain, leucine-rich repeat domain, L [Rosa chinensis]
NewGene_15138	--	--	--	--	hypothetical protein RchiOBHm_Chr3g0470561 [Rosa chinensis]
NewGene_12867	--	--	--	--	uncharacterized protein LOC112172559 [Rosa chinensis]
NewGene_8436	--	--	--	--	uncharacterized protein LOC112181352 [Rosa chinensis]
NewGene_11609	Molecular Function: zinc ion binding (GO:0008270);;	--	--	--	PREDICTED: uncharacterized protein LOC101304582 [Fragaria vesca subsp. vesca]
NewGene_6045	--	--	--	--	hypothetical protein RchiOBHm_Chr7g0203881 [Rosa chinensis]
NewGene_3425	Cellular Component: integral component of membrane (GO:0016021);;	--	--	--	hypothetical protein RchiOBHm_Chr1g0368791 [Rosa chinensis]
NewGene_14680	Biological Process: signal transduction (GO:0007165);;	K13459|5.65e-18|vvi:100265494|K13459 disease resistance protein RPS2 | (RefSeq) probable disease resistance protein At1g52660	TIR domain	Disease resistance protein RPV1 OS=Vitis rotundifolia OX=103349 GN=RPV1 PE=1 SV=1	putative TIR domain-containing protein [Rosa chinensis]
NewGene_14167	--	--	--	--	uncharacterized protein LOC112182486 [Rosa chinensis]
NewGene_4954	--	--	--	--	uncharacterized protein LOC112198713 [Rosa chinensis]
NewGene_3574	--	--	--	--	hypothetical protein RchiOBHm_Chr3g0450551 [Rosa chinensis]
NewGene_16473	Cellular Component: ribosome (GO:0005840);; Biological Process: ribosome biogenesis (GO:0042254);;	K02941|1.02e-34|fve:101296328|K02941 large subunit ribosomal protein LP0 | (RefSeq) 60S acidic ribosomal protein P0	--	60S acidic ribosomal protein P0-1 OS=Arabidopsis thaliana OX=3702 GN=RPP0A PE=1 SV=1	60S acidic ribosomal protein P0 [Rosa chinensis]
NewGene_16250	--	K22761|3.00e-31|fve:101304341|K22761 DNA-directed primase/polymerase protein [EC:2.7.7.102 2.7.7.7] | (RefSeq) DNA-directed primase/polymerase protein	--	--	DNA-directed primase/polymerase protein isoform X7 [Rosa chinensis]
NewGene_13270	Molecular Function: protein kinase activity (GO:0004672);; Molecular Function: ATP binding (GO:0005524);; Cellular Component: integral component of membrane (GO:0016021);;	K03283|9.12e-32|pmum:103341774|K03283 heat shock 70kDa protein 1/2/6/8 | (RefSeq) heat shock 70 kDa protein 18-like	Arabidopsis broad-spectrum mildew resistance protein RPW8	--	uncharacterized protein LOC112172890 [Rosa chinensis]
NewGene_14864	Molecular Function: structural constituent of ribosome (GO:0003735);; Cellular Component: ribosome (GO:0005840);; Biological Process: translation (GO:0006412);;	K02995|3.69e-142|fve:101303866|K02995 small subunit ribosomal protein S8e | (RefSeq) 40S ribosomal protein S8-like	Ribosomal protein S8e	40S ribosomal protein S8 OS=Oryza sativa subsp. japonica OX=39947 GN=RPS8 PE=2 SV=2	40S ribosomal protein S8-like [Rosa chinensis]
NewGene_15175	--	--	--	--	hypothetical protein RchiOBHm_Chr2g0145431 [Rosa chinensis]
NewGene_16870	--	--	F-box associated domain	--	putative F-box associated interaction domain-containing protein [Rosa chinensis]
NewGene_4145	Molecular Function: DNA binding (GO:0003677);; Molecular Function: protein dimerization activity (GO:0046983);;	--	--	--	zinc finger BED domain-containing protein RICESLEEPER 2-like [Rosa chinensis]
NewGene_2730	Molecular Function: nucleoside transmembrane transporter activity (GO:0005337);; Cellular Component: integral component of membrane (GO:0016021);;	K15014|1.87e-67|fve:101296839|K15014 solute carrier family 29 (equilibrative nucleoside transporter), member 1/2/3 | (RefSeq) equilibrative nucleotide transporter 3-like	--	Equilibrative nucleotide transporter 3 OS=Arabidopsis thaliana OX=3702 GN=ENT3 PE=1 SV=1	equilibrative nucleotide transporter 3-like [Rosa chinensis]
NewGene_15393	--	--	--	--	uncharacterized protein LOC112177896 [Rosa chinensis]
NewGene_4852	Molecular Function: protein dimerization activity (GO:0046983);;	K18328|6.61e-14|nsy:104234532|K18328 lariat debranching enzyme [EC:3.1.-.-] | (RefSeq) lariat debranching enzyme isoform X1	hAT family C-terminal dimerisation region	--	uncharacterized protein LOC112191710 [Rosa chinensis]
NewGene_8601	Molecular Function: molecular_function (GO:0003674);; Molecular Function: motor activity (GO:0003774);; Molecular Function: microtubule motor activity (GO:0003777);; Molecular Function: catalytic activity (GO:0003824);; Cellular Component: cellular_component (GO:0005575);; Cellular Component: intracellular (GO:0005622);; Cellular Component: obsolete cell (GO:0005623);; Cellular Component: cytoske…	K10406|2.50e-38|fve:101314287|K10406 kinesin family member C2/C3 | (RefSeq) kinesin-4	--	Kinesin-like protein KIN-14K OS=Arabidopsis thaliana OX=3702 GN=KIN14K PE=3 SV=2	putative calponin domain-containing protein [Rosa chinensis]
NewGene_9145	Biological Process: signal transduction (GO:0007165);; Molecular Function: hydrolase activity (GO:0016787);; Molecular Function: ADP binding (GO:0043531);;	--	Leucine Rich repeats (2 copies)	--	disease resistance protein TAO1-like isoform X2 [Rosa chinensis]
NewGene_11333	Biological Process: signal transduction (GO:0007165);; Molecular Function: hydrolase activity (GO:0016787);; Molecular Function: ADP binding (GO:0043531);;	--	--	Probable WRKY transcription factor 19 OS=Arabidopsis thaliana OX=3702 GN=WRKY19 PE=1 SV=1	TMV resistance protein N-like [Rosa chinensis]
NewGene_16433	Molecular Function: DNA binding (GO:0003677);; Molecular Function: transposase activity (GO:0004803);; Biological Process: transposition, DNA-mediated (GO:0006313);; Molecular Function: zinc ion binding (GO:0008270);;	--	SWIM zinc finger	--	uncharacterized protein LOC112167653 [Rosa chinensis]
NewGene_4426	--	--	--	--	uncharacterized protein LOC112194929 isoform X2 [Rosa chinensis]
NewGene_4793	Molecular Function: cysteine-type peptidase activity (GO:0008234);;	--	--	--	uncharacterized protein LOC112194509 [Rosa chinensis]
NewGene_10671	Molecular Function: biotin synthase activity (GO:0004076);; Molecular Function: electron transfer activity (GO:0009055);; Molecular Function: 2 iron, 2 sulfur cluster binding (GO:0051537);;	--	--	--	putative biotin synthase [Rosa chinensis]
NewGene_11742	Biological Process: reproduction (GO:0000003);; Biological Process: developmental process involved in reproduction (GO:0003006);; Molecular Function: molecular_function (GO:0003674);; Molecular Function: catalytic activity (GO:0003824);; Cellular Component: cellular_component (GO:0005575);; Cellular Component: intracellular (GO:0005622);; Cellular Component: obsolete cell (GO:0005623);; Cellular …	K01510|3.41e-15|fve:101304566|K01510 apyrase [EC:3.6.1.5] | (RefSeq) probable apyrase 6	--	Probable apyrase 4 OS=Arabidopsis thaliana OX=3702 GN=APY4 PE=2 SV=1	putative nucleoside phosphatase GDA1/CD39 [Rosa chinensis]
NewGene_4838	Cellular Component: integral component of membrane (GO:0016021);;	--	--	--	hypothetical protein RchiOBHm_Chr3g0480481 [Rosa chinensis]
NewGene_2445	Molecular Function: zinc ion binding (GO:0008270);;	--	--	--	uncharacterized protein LOC112184414 [Rosa chinensis]
NewGene_11317	Molecular Function: cysteine-type peptidase activity (GO:0008234);;	--	--	--	uncharacterized protein LOC112176454 [Rosa chinensis]
NewGene_388	Molecular Function: secondary active sulfate transmembrane transporter activity (GO:0008271);; Cellular Component: integral component of membrane (GO:0016021);;	K17469|1.20e-12|zju:107425432|K17469 sulfate transporter 2, low-affinity | (RefSeq) sulfate transporter 2.1	Sulfate permease family	--	sulfate transporter 2.1-like [Prunus persica]
NewGene_6106	Molecular Function: protein dimerization activity (GO:0046983);;	--	hAT family C-terminal dimerisation region	--	putative HAT dimerization domain, ribonuclease H-like domain-containing protein [Rosa chinensis]
NewGene_9366	Cellular Component: integral component of membrane (GO:0016021);;	K03100|2.01e-17|fve:101290731|K03100 signal peptidase I [EC:3.4.21.89] | (RefSeq) uncharacterized LOC101290731	--	--	hypothetical protein RchiOBHm_Chr3g0471831 [Rosa chinensis]
NewGene_13763	Molecular Function: structural constituent of ribosome (GO:0003735);; Cellular Component: ribosome (GO:0005840);; Biological Process: translation (GO:0006412);; Cellular Component: integral component of membrane (GO:0016021);;	K02934|5.77e-11|bna:106436769|K02934 large subunit ribosomal protein L6e | (RefSeq) 60S ribosomal protein L6-1	--	60S ribosomal protein L6-1 OS=Arabidopsis thaliana OX=3702 GN=RPL6A PE=2 SV=1	60S ribosomal protein L6-1 [Vitis vinifera]
NewGene_1958	Molecular Function: RNA-directed DNA polymerase activity (GO:0003964);;	K23288|1.39e-136|gra:105761952|K23288 syndetin | (RefSeq) uncharacterized LOC105761952	Reverse transcriptase (RNA-dependent DNA polymerase)	Retrovirus-related Pol polyprotein from transposon RE2 OS=Arabidopsis thaliana OX=3702 GN=RE2 PE=4 SV=1	putative RNA-directed DNA polymerase [Rosa chinensis]
NewGene_3415	Cellular Component: integral component of membrane (GO:0016021);;	--	--	--	nuclear polyadenylated RNA-binding protein 3-like [Rosa chinensis]
NewGene_12560	--	--	--	--	--
NewGene_223	Cellular Component: integral component of membrane (GO:0016021);;	--	--	--	hypothetical protein RchiOBHm_Chr3g0466981 [Rosa chinensis]
NewGene_14574	--	--	--	--	hypothetical protein RchiOBHm_Chr7g0195241 [Rosa chinensis]
NewGene_12428	Molecular Function: zinc ion binding (GO:0008270);;	--	--	--	uncharacterized protein LOC112194869 [Rosa chinensis]
NewGene_3928	--	--	--	--	uncharacterized protein LOC112167778 [Rosa chinensis]
NewGene_1732	--	--	--	--	hypothetical protein RchiOBHm_Chr2g0167271 [Rosa chinensis]
NewGene_6606	--	--	--	--	hypothetical protein RchiOBHm_Chr5g0076701 [Rosa chinensis]
NewGene_12577	--	--	Domain of unknown function (DUF4219)	--	uncharacterized protein LOC112178281 [Rosa chinensis]
NewGene_3569	--	--	--	--	--
NewGene_16988	--	--	--	--	uncharacterized protein LOC112183527 [Rosa chinensis]
NewGene_10639	--	--	--	--	hypothetical protein RchiOBHm_Chr2g0125531 [Rosa chinensis]
NewGene_4170	--	--	--	--	hypothetical protein RchiOBHm_Chr5g0014181 [Rosa chinensis]
NewGene_11010	--	--	--	--	uncharacterized protein LOC112164768 isoform X6 [Rosa chinensis]
NewGene_7870	--	--	--	--	uncharacterized protein LOC112202436 [Rosa chinensis]
NewGene_13771	Molecular Function: DNA binding (GO:0003677);; Molecular Function: protein dimerization activity (GO:0046983);;	--	--	--	putative HAT dimerization domain, ribonuclease H-like domain, hAT-like transposase, RNase-H [Rosa chinensis]
NewGene_4694	--	--	--	--	--
NewGene_3709	Molecular Function: thiol-dependent ubiquitin-specific protease activity (GO:0004843);; Biological Process: protein deubiquitination (GO:0016579);; Biological Process: ubiquitin-dependent ERAD pathway (GO:0030433);;	--	--	--	OTU domain-containing protein At3g57810-like [Rosa chinensis]
NewGene_10042	Cellular Component: integral component of membrane (GO:0016021);; Biological Process: sterol biosynthetic process (GO:0016126);; Molecular Function: 7-dehydrocholesterol reductase activity (GO:0047598);;	K00213|1.99e-33|fve:101313328|K00213 7-dehydrocholesterol reductase [EC:1.3.1.21] | (RefSeq) 7-dehydrocholesterol reductase	--	7-dehydrocholesterol reductase OS=Arabidopsis thaliana OX=3702 GN=DWF5 PE=1 SV=1	PREDICTED: 7-dehydrocholesterol reductase [Fragaria vesca subsp. vesca]
NewGene_7206	Biological Process: DNA repair (GO:0006281);; Cellular Component: Smc5-Smc6 complex (GO:0030915);; Molecular Function: metal ion binding (GO:0046872);;	K22817|1.30e-32|fve:101300426|K22817 non-structural maintenance of chromosomes element 1 [EC:2.3.2.27] | (RefSeq) non-structural maintenance of chromosomes element 1 homolog	Nse1 non-SMC component of SMC5-6 complex	--	putative chromatin regulator PHD family [Rosa chinensis]
NewGene_9163	--	--	--	--	hypothetical protein RchiOBHm_Chr3g0473411 [Rosa chinensis]
NewGene_3052	Biological Process: signal transduction (GO:0007165);; Molecular Function: ADP binding (GO:0043531);;	K00695|1.66e-29|mtr:MTR_6g478030|K00695 sucrose synthase [EC:2.4.1.13] | (RefSeq) sucrose synthase	NB-ARC domain	Disease resistance protein Roq1 OS=Nicotiana benthamiana OX=4100 GN=ROQ1 PE=1 SV=1	TMV resistance protein N-like [Rosa chinensis]
NewGene_5522	Molecular Function: nucleic acid binding (GO:0003676);; Molecular Function: RNA-directed DNA polymerase activity (GO:0003964);; Molecular Function: zinc ion binding (GO:0008270);; Biological Process: DNA integration (GO:0015074);;	--	GAG-pre-integrase domain	--	uncharacterized protein LOC112163692 [Rosa chinensis]
NewGene_2284	Molecular Function: DNA binding (GO:0003677);; Molecular Function: transposase activity (GO:0004803);; Biological Process: transposition, DNA-mediated (GO:0006313);; Molecular Function: zinc ion binding (GO:0008270);;	K14791|4.91e-09|adu:107488070|K14791 periodic tryptophan protein 1 | (RefSeq) uncharacterized protein LOC107488070	--	--	uncharacterized protein LOC112198977 [Rosa chinensis]
NewGene_12306	Cellular Component: integral component of membrane (GO:0016021);;	--	--	--	hypothetical protein RchiOBHm_Chr0c02g0497831 [Rosa chinensis]
NewGene_12028	--	--	--	--	hypothetical protein CRG98_050174 [Punica granatum]
NewGene_17005	--	--	--	--	hypothetical protein RchiOBHm_Chr6g0296841 [Rosa chinensis]
NewGene_1833	--	--	gag-polypeptide of LTR copia-type	--	hypothetical protein RchiOBHm_Chr2g0176521 [Rosa chinensis]
NewGene_610	--	--	--	--	hypothetical protein RchiOBHm_Chr7g0228741 [Rosa chinensis]
NewGene_15643	--	--	--	--	hypothetical protein RchiOBHm_Chr6g0266441 [Rosa chinensis]
NewGene_13032	Molecular Function: hydrolase activity, acting on ester bonds (GO:0016788);;	--	--	--	uncharacterized protein LOC112194080 isoform X2 [Rosa chinensis]
NewGene_10056	--	--	--	--	uncharacterized protein LOC112166686 isoform X2 [Rosa chinensis]
NewGene_2673	--	--	--	--	uncharacterized protein LOC112164237 [Rosa chinensis]
NewGene_4587	--	--	--	--	hypothetical protein RchiOBHm_Chr6g0279561 [Rosa chinensis]
NewGene_11703	Molecular Function: nucleic acid binding (GO:0003676);; Molecular Function: ribonuclease III activity (GO:0004525);; Molecular Function: ATP binding (GO:0005524);;	K11592|9.88e-16|fve:101304916|K11592 endoribonuclease Dicer [EC:3.1.26.-] | (RefSeq) dicer-like protein 4	--	Dicer-like protein 4 OS=Arabidopsis thaliana OX=3702 GN=DCL4 PE=1 SV=2	dicer-like protein 4 [Camellia sinensis]
NewGene_14773	Cellular Component: nucleus (GO:0005634);; Molecular Function: RNA polymerase II CTD heptapeptide repeat phosphatase activity (GO:0008420);; Biological Process: dephosphorylation of RNA polymerase II C-terminal domain (GO:0070940);;	K18999|7.76e-17|cpap:110818130|K18999 RNA polymerase II C-terminal domain phosphatase-like 3/4 [EC:3.1.3.16] | (RefSeq) RNA polymerase II C-terminal domain phosphatase-like 4	NLI interacting factor-like phosphatase	RNA polymerase II C-terminal domain phosphatase-like 3 OS=Arabidopsis thaliana OX=3702 GN=CPL3 PE=1 SV=2	putative protein-serine/threonine phosphatase [Rosa chinensis]
NewGene_16678	--	--	Protein of unknown function (DUF1668)	--	uncharacterized protein LOC112178740 [Rosa chinensis]
NewGene_632	Cellular Component: integral component of membrane (GO:0016021);;	--	--	--	hypothetical protein RchiOBHm_Chr2g0165231 [Rosa chinensis]
NewGene_14355	Molecular Function: protoheme IX farnesyltransferase activity (GO:0008495);; Cellular Component: integral component of membrane (GO:0016021);; Biological Process: heme O biosynthetic process (GO:0048034);;	K02257|2.37e-21|mdm:103431812|K02257 heme o synthase [EC:2.5.1.141] | (RefSeq) protoheme IX farnesyltransferase, mitochondrial-like isoform X1	UbiA prenyltransferase family	Protoheme IX farnesyltransferase, mitochondrial OS=Arabidopsis thaliana OX=3702 GN=COX10 PE=2 SV=4	hypothetical protein C1H46_003209 [Malus baccata]
NewGene_12076	--	--	--	--	hypothetical protein RchiOBHm_Chr6g0267641 [Rosa chinensis]
NewGene_773	--	--	--	--	hypothetical protein RchiOBHm_Chr3g0486781 [Rosa chinensis]
NewGene_2303	Cellular Component: integral component of membrane (GO:0016021);; Molecular Function: transmembrane transporter activity (GO:0022857);;	K23677|1.89e-09|fve:101305222|K23677 MFS transporter, Spinster family, sphingosine-1-phosphate transporter | (RefSeq) probable sphingolipid transporter spinster homolog 2	--	Probable sphingolipid transporter spinster homolog 3 OS=Arabidopsis thaliana OX=3702 GN=At2g22730 PE=3 SV=1	probable sphingolipid transporter spinster homolog 2 isoform X3 [Vigna radiata var. radiata]
NewGene_14884	--	--	--	--	dnaJ protein ERDJ3B-like [Rosa chinensis]
NewGene_14333	--	--	--	--	hypothetical protein RchiOBHm_Chr7g0198491 [Rosa chinensis]
NewGene_8204	--	--	--	--	uncharacterized protein LOC112167181 isoform X1 [Rosa chinensis]
NewGene_499	Molecular Function: growth factor activity (GO:0008083);;	--	--	--	hypothetical protein F0562_003361 [Nyssa sinensis]
NewGene_4175	--	--	--	--	hypothetical protein RchiOBHm_Chr3g0465561 [Rosa chinensis]
NewGene_16724	Cellular Component: cellular_component (GO:0005575);; Cellular Component: obsolete cell (GO:0005623);; Cellular Component: plasma membrane (GO:0005886);; Cellular Component: cell-cell junction (GO:0005911);; Cellular Component: plasmodesma (GO:0009506);; Cellular Component: membrane (GO:0016020);; Cellular Component: cell junction (GO:0030054);; Cellular Component: obsolete cell part (GO:0044464)…	--	--	Probable voltage-gated potassium channel subunit beta OS=Arabidopsis thaliana OX=3702 GN=KAB1 PE=1 SV=1	potassium channel beta subunit, partial [Platanus x hispanica]
NewGene_5548	--	--	--	--	hypothetical protein RchiOBHm_Chr2g0121271 [Rosa chinensis]
NewGene_16675	Molecular Function: ferric-chelate reductase activity (GO:0000293);; Cellular Component: integral component of membrane (GO:0016021);;	K00521|1.28e-25|fve:105353181|K00521 ferric-chelate reductase [EC:1.16.1.7] | (RefSeq) ferric reduction oxidase 4-like	--	Ferric reduction oxidase 4 OS=Arabidopsis thaliana OX=3702 GN=FRO4 PE=2 SV=1	ferric reduction oxidase 4-like [Rosa chinensis]
NewGene_2085	Cellular Component: integral component of membrane (GO:0016021);;	--	--	--	hypothetical protein RchiOBHm_Chr2g0121581 [Rosa chinensis]
NewGene_3409	Molecular Function: nucleic acid binding (GO:0003676);; Molecular Function: RNA-directed DNA polymerase activity (GO:0003964);; Biological Process: DNA integration (GO:0015074);;	--	--	--	PREDICTED: uncharacterized protein LOC105351732 [Fragaria vesca subsp. vesca]
NewGene_13602	Cellular Component: plasma membrane (GO:0005886);; Cellular Component: integral component of membrane (GO:0016021);; Biological Process: transmembrane transport (GO:0055085);;	K22048|3.18e-16|fve:101311786|K22048 mechanosensitive ion channel protein 4/5/6/7/8/9/10 | (RefSeq) mechanosensitive ion channel protein 10-like	--	--	PREDICTED: mechanosensitive ion channel protein 10-like [Fragaria vesca subsp. vesca]
NewGene_16360	Biological Process: RNA splicing, via transesterification reactions (GO:0000375);; Biological Process: RNA splicing, via transesterification reactions with bulged adenosine as nucleophile (GO:0000377);; Biological Process: mRNA splicing, via spliceosome (GO:0000398);; Cellular Component: RNA polymerase IV complex (GO:0000418);; Cellular Component: RNA polymerase V complex (GO:0000419);; Cellular …	--	TNP1/EN/SPM transposase	--	putative transposase, Tnp1/En/Spm [Rosa chinensis]
NewGene_11960	--	--	--	--	putative transposase, Ptta/En/Spm, plant [Rosa chinensis]
NewGene_7117	--	--	--	--	uncharacterized protein LOC112197042 [Rosa chinensis]
NewGene_11328	Biological Process: signal transduction (GO:0007165);; Molecular Function: hydrolase activity (GO:0016787);; Molecular Function: ADP binding (GO:0043531);;	K00695|9.17e-56|mtr:MTR_6g478030|K00695 sucrose synthase [EC:2.4.1.13] | (RefSeq) sucrose synthase	TIR domain	TMV resistance protein N OS=Nicotiana glutinosa OX=35889 GN=N PE=1 SV=1	TMV resistance protein N-like [Rosa chinensis]
NewGene_464	--	--	--	--	hypothetical protein RchiOBHm_Chr2g0096471 [Rosa chinensis]
NewGene_10091	Molecular Function: GTPase activity (GO:0003924);; Molecular Function: GTP binding (GO:0005525);;	K01528|5.03e-22|fve:101308429|K01528 dynamin 1/3 [EC:3.6.5.5] | (RefSeq) dynamin-2A-like	--	Dynamin-2A OS=Arabidopsis thaliana OX=3702 GN=DRP2A PE=1 SV=2	dynamin-2A-like [Rosa chinensis]
NewGene_8085	--	K17279|2.94e-10|fve:101296856|K17279 receptor expression-enhancing protein 5/6 | (RefSeq) HVA22-like protein e	--	--	hypothetical protein RchiOBHm_Chr2g0108651 [Rosa chinensis]
NewGene_14917	--	K13422|4.21e-58|fve:101299702|K13422 transcription factor MYC2 | (RefSeq) transcription factor MYC2	--	--	putative transcription factor MYC/MYB [Rosa chinensis]
NewGene_13505	Molecular Function: DNA binding (GO:0003677);; Molecular Function: protein dimerization activity (GO:0046983);;	K10398|1.12e-07|eus:EUTSA_v10016147mg|K10398 kinesin family member 11 | (RefSeq) hypothetical protein	hAT family C-terminal dimerisation region	Putative AC transposase OS=Zea mays OX=4577 PE=2 SV=2	putative transcription factor/ chromatin remodeling BED-type(Zn) family [Rosa chinensis]
NewGene_3793	Cellular Component: integral component of membrane (GO:0016021);;	K05391|1.35e-40|fve:101291075|K05391 cyclic nucleotide gated channel, plant | (RefSeq) cyclic nucleotide-gated ion channel 1-like	--	Cyclic nucleotide-gated ion channel 1 OS=Arabidopsis thaliana OX=3702 GN=CNGC1 PE=1 SV=1	cyclic nucleotide-gated ion channel 1-like [Rosa chinensis]
NewGene_5885	Molecular Function: threonine-tRNA ligase activity (GO:0004829);; Molecular Function: ATP binding (GO:0005524);; Cellular Component: cytoplasm (GO:0005737);; Biological Process: threonyl-tRNA aminoacylation (GO:0006435);;	K01868|9.42e-40|fve:101311748|K01868 threonyl-tRNA synthetase [EC:6.1.1.3] | (RefSeq) threonine--tRNA ligase, mitochondrial	tRNA synthetase class II core domain (G, H, P, S and T)	Threonine--tRNA ligase, mitochondrial 1 OS=Arabidopsis thaliana OX=3702 GN=THRRS PE=1 SV=3	uncharacterized protein LOC112198823 [Rosa chinensis]
NewGene_11355	Biological Process: signal transduction (GO:0007165);; Molecular Function: hydrolase activity (GO:0016787);; Molecular Function: ADP binding (GO:0043531);;	K00695|9.00e-130|mtr:MTR_6g478030|K00695 sucrose synthase [EC:2.4.1.13] | (RefSeq) sucrose synthase	TIR domain	Disease resistance protein RUN1 OS=Vitis rotundifolia OX=103349 GN=RUN1 PE=1 SV=1	TMV resistance protein N-like isoform X1 [Rosa chinensis]
NewGene_16719	Molecular Function: nucleic acid binding (GO:0003676);; Molecular Function: zinc ion binding (GO:0008270);;	--	--	--	putative transcription factor interactor and regulator CCHC(Zn) family [Rosa chinensis]
NewGene_5302	--	K05391|8.71e-52|fve:101292429|K05391 cyclic nucleotide gated channel, plant | (RefSeq) cyclic nucleotide-gated ion channel 1-like	--	Cyclic nucleotide-gated ion channel 1 OS=Arabidopsis thaliana OX=3702 GN=CNGC1 PE=1 SV=1	cyclic nucleotide-gated ion channel 1-like [Rosa chinensis]
NewGene_11037	--	--	--	--	hypothetical protein RchiOBHm_Chr4g0391721 [Rosa chinensis]
NewGene_2473	Cellular Component: integral component of membrane (GO:0016021);;	K17686|3.38e-15|tcc:18606506|K17686 P-type Cu+ transporter [EC:7.2.2.8] | (RefSeq) probable copper-transporting ATPase HMA5	--	Probable copper-transporting ATPase HMA5 OS=Arabidopsis thaliana OX=3702 GN=HMA5 PE=1 SV=2	hypothetical protein F2Q68_00002472 [Brassica cretica]
NewGene_4902	Molecular Function: protein heterodimerization activity (GO:0046982);; Cellular Component: FANCM-MHF complex (GO:0071821);;	K11511|8.55e-10|cmo:103484694|K11511 centromere protein S | (RefSeq) centromere protein S	--	Protein MHF1 homolog OS=Arabidopsis thaliana OX=3702 GN=MHF1 PE=3 SV=1	protein MHF1 homolog isoform X2 [Rosa chinensis]
NewGene_12687	Molecular Function: NADPH-hemoprotein reductase activity (GO:0003958);;	K20718|4.07e-10|fve:101314513|K20718 LRR receptor-like serine/threonine-protein kinase ERECTA [EC:2.7.11.1] | (RefSeq) LRR receptor-like serine/threonine-protein kinase ERL1	--	--	putative NADPH--hemoprotein reductase [Rosa chinensis]
NewGene_3197	--	--	--	--	uncharacterized protein LOC112185156 [Rosa chinensis]
NewGene_14484	Cellular Component: integral component of membrane (GO:0016021);;	--	--	--	uncharacterized protein LOC112180545 [Rosa chinensis]
NewGene_6801	Molecular Function: ATP binding (GO:0005524);; Biological Process: tRNA processing (GO:0008033);; Molecular Function: tRNA dimethylallyltransferase activity (GO:0052381);;	K00791|4.96e-27|fve:101306020|K00791 tRNA dimethylallyltransferase [EC:2.5.1.75] | (RefSeq) tRNA dimethylallyltransferase 9	IPP transferase	tRNA dimethylallyltransferase 9 OS=Arabidopsis thaliana OX=3702 GN=IPT9 PE=2 SV=1	tRNA dimethylallyltransferase 9-like isoform X2 [Rosa chinensis]
NewGene_14902	--	--	--	--	hypothetical protein RchiOBHm_Chr6g0265501 [Rosa chinensis]
NewGene_3720	--	--	--	--	PREDICTED: F-box protein SKIP23-like [Fragaria vesca subsp. vesca]
NewGene_9818	--	--	--	--	uncharacterized protein LOC112185626 [Rosa chinensis]
NewGene_10148	--	--	--	--	uncharacterized protein LOC112202239 [Rosa chinensis]
NewGene_12356	Molecular Function: GTPase activity (GO:0003924);; Molecular Function: GTP binding (GO:0005525);; Biological Process: G protein-coupled receptor signaling pathway (GO:0007186);; Molecular Function: G-protein beta/gamma-subunit complex binding (GO:0031683);;	--	--	Extra-large guanine nucleotide-binding protein 3 OS=Arabidopsis thaliana OX=3702 GN=XLG3 PE=1 SV=1	extra-large guanine nucleotide-binding protein 3-like [Rosa chinensis]
NewGene_15835	Biological Process: microtubule cytoskeleton organization (GO:0000226);; Molecular Function: microtubule binding (GO:0008017);;	K16732|4.95e-06|pda:103705661|K16732 protein regulator of cytokinesis 1 | (RefSeq) 65-kDa microtubule-associated protein 3-like	--	65-kDa microtubule-associated protein 4 OS=Arabidopsis thaliana OX=3702 GN=MAP65-4 PE=1 SV=2	65-kDa microtubule-associated protein 9-like isoform X1 [Rosa chinensis]
NewGene_14238	--	--	--	--	hypothetical protein RchiOBHm_Chr7g0221561 [Rosa chinensis]
NewGene_12308	--	--	--	--	25.3 kDa vesicle transport protein-like isoform X1 [Rosa chinensis]
NewGene_9763	Molecular Function: nucleic acid binding (GO:0003676);; Molecular Function: zinc ion binding (GO:0008270);;	K00924|1.14e-06|cqi:110687152|K00924 kinase [EC:2.7.1.-] | (RefSeq) receptor protein kinase CLAVATA1-like	Zinc knuckle	--	PREDICTED: uncharacterized protein LOC105352181 [Fragaria vesca subsp. vesca]
NewGene_6337	Cellular Component: integral component of membrane (GO:0016021);;	--	--	--	hypothetical protein RchiOBHm_Chr0c31g0501411 [Rosa chinensis]
NewGene_10849	--	--	--	--	uncharacterized protein LOC112168101 [Rosa chinensis]
NewGene_2254	Cellular Component: integral component of membrane (GO:0016021);;	--	gag-polypeptide of LTR copia-type	--	PREDICTED: uncharacterized protein LOC105352339 [Fragaria vesca subsp. vesca]
NewGene_425	--	--	--	--	putative kelch-type beta propeller [Rosa chinensis]
NewGene_12632	--	--	--	--	hypothetical protein RchiOBHm_Chr7g0239631 [Rosa chinensis]
NewGene_8060	--	--	--	--	uncharacterized protein LOC112164180 [Rosa chinensis]
NewGene_6311	--	K12874|1.11e-07|qsu:112031791|K12874 intron-binding protein aquarius | (RefSeq) LOW QUALITY PROTEIN: intron-binding protein aquarius-like	--	--	uncharacterized protein LOC112198936 [Rosa chinensis]
NewGene_15841	Molecular Function: DNA binding (GO:0003677);; Biological Process: signal transduction (GO:0007165);; Molecular Function: ADP binding (GO:0043531);;	K00695|8.76e-37|mtr:MTR_6g478030|K00695 sucrose synthase [EC:2.4.1.13] | (RefSeq) sucrose synthase	NB-ARC domain	Disease resistance protein RUN1 OS=Vitis rotundifolia OX=103349 GN=RUN1 PE=1 SV=1	TMV resistance protein N-like [Rosa chinensis]
NewGene_13740	--	--	--	--	hypothetical protein RchiOBHm_Chr2g0148011 [Rosa chinensis]
NewGene_11369	Molecular Function: RNA binding (GO:0003723);;	K13199|1.83e-12|jre:108994390|K13199 plasminogen activator inhibitor 1 RNA-binding protein | (RefSeq) RGG repeats nuclear RNA binding protein A	--	RGG repeats nuclear RNA binding protein A (Fragment) OS=Nicotiana tabacum OX=4097 GN=RggA PE=2 SV=1	RGG repeats nuclear RNA binding protein A [Rosa chinensis]
NewGene_1706	--	--	--	--	hypothetical protein RchiOBHm_Chr3g0456411 [Rosa chinensis]
NewGene_11350	Biological Process: single strand break repair (GO:0000012);; Molecular Function: molecular_function (GO:0003674);; Molecular Function: catalytic activity (GO:0003824);; Molecular Function: DNA ligase activity (GO:0003909);; Molecular Function: DNA ligase (ATP) activity (GO:0003910);; Cellular Component: cellular_component (GO:0005575);; Cellular Component: intracellular (GO:0005622);; Cellular C…	--	Myb/SANT-like DNA-binding domain	--	uncharacterized protein LOC112177893 [Rosa chinensis]
NewGene_11691	Molecular Function: DNA binding (GO:0003677);; Biological Process: signal transduction (GO:0007165);; Molecular Function: ADP binding (GO:0043531);;	K00695|4.01e-92|mtr:MTR_6g478030|K00695 sucrose synthase [EC:2.4.1.13] | (RefSeq) sucrose synthase	TIR domain	Disease resistance protein RPV1 OS=Vitis rotundifolia OX=103349 GN=RPV1 PE=1 SV=1	TMV resistance protein N-like [Rosa chinensis]
NewGene_16479	--	--	--	--	putative ribonuclease H-like domain-containing protein [Rosa chinensis]
NewGene_1039	Molecular Function: NAD-dependent histone deacetylase activity (H3-K14 specific) (GO:0032041);;	K11406|4.91e-15|zma:541883|K11406 histone deacetylase 4/5 [EC:3.5.1.98] | (RefSeq) rpd3; probable histone deacetylase 19	Histone deacetylase domain	Histone deacetylase 14 OS=Arabidopsis thaliana OX=3702 GN=HDA14 PE=1 SV=1	putative histone deacetylase [Rosa chinensis]
NewGene_6787	Biological Process: signal transduction (GO:0007165);;	--	--	--	putative TIR domain-containing protein [Rosa chinensis]
NewGene_14646	--	--	--	--	protein HGH1 homolog [Ziziphus jujuba]
NewGene_10429	Molecular Function: DNA binding (GO:0003677);; Biological Process: signal transduction (GO:0007165);; Molecular Function: ADP binding (GO:0043531);;	K01115|1.23e-51|fve:101313411|K01115 phospholipase D1/2 [EC:3.1.4.4] | (RefSeq) uncharacterized LOC101313411	TIR domain	TMV resistance protein N OS=Nicotiana glutinosa OX=35889 GN=N PE=1 SV=1	TMV resistance protein N-like [Rosa chinensis]
NewGene_12927	Molecular Function: cysteine-type peptidase activity (GO:0008234);;	--	--	--	uncharacterized protein LOC112198710 [Rosa chinensis]
NewGene_5617	Molecular Function: 1-phosphatidylinositol binding (GO:0005545);; Cellular Component: clathrin-coated vesicle (GO:0030136);; Molecular Function: clathrin binding (GO:0030276);; Biological Process: clathrin coat assembly (GO:0048268);;	K20043|1.26e-35|fve:101308902|K20043 clathrin coat assembly protein AP180 | (RefSeq) putative clathrin assembly protein At5g35200	--	--	putative clathrin assembly protein At5g35200 [Rosa chinensis]
NewGene_13307	Cellular Component: integral component of membrane (GO:0016021);;	--	--	--	hypothetical protein RchiOBHm_Chr7g0200841 [Rosa chinensis]
NewGene_15798	--	--	--	--	hypothetical protein RchiOBHm_Chr4g0412951 [Rosa chinensis]
NewGene_9871	--	--	--	--	hypothetical protein RchiOBHm_Chr6g0248191 [Rosa chinensis]
NewGene_9011	Molecular Function: nucleic acid binding (GO:0003676);; Biological Process: DNA integration (GO:0015074);;	K14561|7.95e-29|pavi:110768779|K14561 U3 small nucleolar ribonucleoprotein protein IMP4 | (RefSeq) uncharacterized protein LOC110768779 isoform X1	--	Retrovirus-related Pol polyprotein from transposon RE1 OS=Arabidopsis thaliana OX=3702 GN=RE1 PE=2 SV=1	hypothetical protein C1H46_043103 [Malus baccata]
NewGene_15779	--	K02885|1.73e-09|csat:104746010|K02885 large subunit ribosomal protein L19e | (RefSeq) 60S ribosomal protein L19-2	Plant organelle RNA recognition domain	--	protein ROOT PRIMORDIUM DEFECTIVE 1 [Prunus yedoensis var. nudiflora]
NewGene_14363	Molecular Function: nucleic acid binding (GO:0003676);; Molecular Function: RNA-DNA hybrid ribonuclease activity (GO:0004523);;	K15803|5.11e-14|mesc:110601592|K15803 (-)-germacrene D synthase [EC:4.2.3.75] | (RefSeq) (-)-germacrene D synthase-like	Reverse transcriptase-like	--	uncharacterized protein LOC112183500 [Rosa chinensis]
NewGene_8801	--	--	--	--	protein FAR1-RELATED SEQUENCE 2-like [Rosa chinensis]
NewGene_14829	--	--	--	--	protein LOW PSII ACCUMULATION 3, chloroplastic-like isoform X2 [Rosa chinensis]
NewGene_11330	--	--	--	--	hypothetical protein RchiOBHm_Chr4g0429281 [Rosa chinensis]
NewGene_7118	Molecular Function: nucleic acid binding (GO:0003676);; Molecular Function: RNA helicase activity (GO:0003724);; Molecular Function: ATP binding (GO:0005524);;	--	--	--	DExH-box ATP-dependent RNA helicase DExH15 chloroplastic isoform X2 [Rosa chinensis]
NewGene_1479	--	K22766|4.09e-07|fve:101291355|K22766 fidgetin-like protein 1 [EC:3.6.4.-] | (RefSeq) fidgetin-like protein 1	--	--	hypothetical protein RchiOBHm_Chr4g0408541 [Rosa chinensis]
NewGene_5485	--	K19476|2.15e-07|jre:108982539|K19476 vacuolar protein sorting-associated protein IST1 | (RefSeq) IST1 homolog	--	--	putative transposase, Ptta/En/Spm, plant [Rosa chinensis]
NewGene_13007	Molecular Function: nucleic acid binding (GO:0003676);; Molecular Function: zinc ion binding (GO:0008270);;	--	--	--	uncharacterized protein LOC112185262 [Rosa chinensis]
NewGene_8668	--	--	--	--	hypothetical protein RchiOBHm_Chr4g0390691 [Rosa chinensis]
NewGene_2293	--	--	PPR repeat family	--	pentatricopeptide repeat-containing protein At2g01740-like [Rosa chinensis]
NewGene_6113	Molecular Function: glycerol kinase activity (GO:0004370);; Biological Process: carbohydrate metabolic process (GO:0005975);;	K22935|4.03e-44|fve:101302040|K22935 D-ribulokinase [EC:2.7.1.47] | (RefSeq) uncharacterized LOC101302040	--	D-ribulose kinase OS=Arabidopsis thaliana OX=3702 GN=XK1 PE=1 SV=1	D-ribulose kinase isoform X2 [Rosa chinensis]
NewGene_10481	--	--	Transposase family tnp2	--	uncharacterized protein LOC18031247 [Citrus clementina]
NewGene_1504	Molecular Function: nucleic acid binding (GO:0003676);; Molecular Function: zinc ion binding (GO:0008270);;	--	SWIM zinc finger	--	putative transcription factor interactor and regulator CCHC(Zn) family [Rosa chinensis]
NewGene_15713	Molecular Function: ARF guanyl-nucleotide exchange factor activity (GO:0005086);; Biological Process: regulation of ARF protein signal transduction (GO:0032012);;	K18443|8.76e-122|pxb:103935055|K18443 golgi-specific brefeldin A-resistance guanine nucleotide exchange factor 1 | (RefSeq) ARF guanine-nucleotide exchange factor GNOM-like	Sec7 domain	ARF guanine-nucleotide exchange factor GNOM OS=Arabidopsis thaliana OX=3702 GN=GN PE=1 SV=1	ARF guanine-nucleotide exchange factor GNOM-like [Rosa chinensis]
NewGene_6471	Biological Process: defense response (GO:0006952);; Cellular Component: integral component of membrane (GO:0016021);;	--	Mlo family	--	hypothetical protein RchiOBHm_Chr2g0167941 [Rosa chinensis]
NewGene_15746	Molecular Function: nucleic acid binding (GO:0003676);; Molecular Function: RNA-directed DNA polymerase activity (GO:0003964);; Molecular Function: zinc ion binding (GO:0008270);;	K14503|8.45e-17|mdm:114821340|K14503 brassinosteroid resistant 1/2 | (RefSeq) BES1/BZR1 homolog protein 2-like	gag-polypeptide of LTR copia-type	--	putative RNA-directed DNA polymerase [Rosa chinensis]
NewGene_13510	--	--	Domain of unknown function (DUF4218)	--	PREDICTED: uncharacterized protein LOC108865823 [Pyrus x bretschneideri]
NewGene_14682	--	--	--	--	hypothetical protein RchiOBHm_Chr2g0141321 [Rosa chinensis]
NewGene_5269	--	--	Protein of unknown function (DUF 659)	--	uncharacterized protein LOC112177807 [Rosa chinensis]
NewGene_7993	Molecular Function: nucleic acid binding (GO:0003676);; Molecular Function: RNA-directed DNA polymerase activity (GO:0003964);; Molecular Function: RNA-DNA hybrid ribonuclease activity (GO:0004523);;	--	--	--	putative ribonuclease H-like domain, reverse transcriptase zinc-binding domain-containing protein [Rosa chinensis]
NewGene_4056	--	--	--	--	uncharacterized protein LOC112181775 [Rosa chinensis]
NewGene_4738	Molecular Function: protein serine/threonine kinase activity (GO:0004674);; Molecular Function: ATP binding (GO:0005524);;	--	--	--	pto-interacting protein 1-like [Rosa chinensis]
NewGene_14298	Molecular Function: DNA binding (GO:0003677);;	--	--	--	putative transcription factor/ chromatin remodeling BED-type(Zn) family [Rosa chinensis]
NewGene_10800	--	--	Domain of unknown function (DUF4219)	--	uncharacterized protein LOC112164228 [Rosa chinensis]
NewGene_13274	Molecular Function: kinase activity (GO:0016301);;	--	--	--	protein MICRORCHIDIA 6-like [Rosa chinensis]
NewGene_2828	Molecular Function: protein kinase activity (GO:0004672);; Molecular Function: ATP binding (GO:0005524);; Cellular Component: integral component of membrane (GO:0016021);;	--	--	Calcium/calmodulin-regulated receptor-like kinase 2 OS=Arabidopsis thaliana OX=3702 GN=CRLK2 PE=2 SV=1	Serine/threonine protein kinase [Handroanthus impetiginosus]
NewGene_7771	Molecular Function: nucleic acid binding (GO:0003676);; Molecular Function: zinc ion binding (GO:0008270);; Biological Process: DNA integration (GO:0015074);;	K12447|5.12e-53|thj:104808371|K12447 UDP-sugar pyrophosphorylase [EC:2.7.7.64] | (RefSeq) uncharacterized protein LOC104808371	Reverse transcriptase (RNA-dependent DNA polymerase)	Retrovirus-related Pol polyprotein from transposon TNT 1-94 OS=Nicotiana tabacum OX=4097 PE=2 SV=1	Retrovirus-related Pol polyprotein from transposon TNT 1-94 [Vitis vinifera]
NewGene_16793	Molecular Function: RNA binding (GO:0003723);;	--	--	--	uncharacterized protein LOC112181739 [Rosa chinensis]
NewGene_15177	--	--	--	--	protein FAR-RED ELONGATED HYPOCOTYL 3-like [Rosa chinensis]
NewGene_13718	Molecular Function: RNA binding (GO:0003723);; Cellular Component: nucleolus (GO:0005730);; Biological Process: rRNA processing (GO:0006364);;	K06961|4.02e-31|fve:101309124|K06961 ribosomal RNA assembly protein | (RefSeq) uncharacterized LOC101309124	Krr1 KH1 domain	--	uncharacterized protein LOC112180910 [Rosa chinensis]
NewGene_2876	--	--	--	--	hypothetical protein RchiOBHm_Chr2g0148011 [Rosa chinensis]
NewGene_15254	Molecular Function: protein kinase activity (GO:0004672);; Molecular Function: ATP binding (GO:0005524);; Cellular Component: integral component of membrane (GO:0016021);;	--	--	--	MDIS1-interacting receptor like kinase 2-like [Rosa chinensis]
NewGene_1429	Molecular Function: DNA binding (GO:0003677);; Cellular Component: nucleus (GO:0005634);; Biological Process: double-strand break repair (GO:0006302);; Biological Process: DNA recombination (GO:0006310);;	K10886|2.77e-31|fve:101300686|K10886 DNA-repair protein XRCC4 | (RefSeq) DNA repair protein XRCC4	DNA double-strand break repair and V(D)J recombination protein XRCC4	DNA repair protein XRCC4 OS=Arabidopsis thaliana OX=3702 GN=XRCC4 PE=1 SV=2	DNA repair protein XRCC4-like isoform X2 [Rosa chinensis]
NewGene_6139	--	--	--	--	uncharacterized protein LOC112193009 isoform X2 [Rosa chinensis]
NewGene_11137	--	--	--	--	putative NAD(P)-binding domain-containing protein [Rosa chinensis]
NewGene_616	--	--	--	--	hypothetical protein RchiOBHm_Chr5g0005151 [Rosa chinensis]
NewGene_9866	--	--	--	--	hypothetical protein RchiOBHm_Chr3g0465611 [Rosa chinensis]
NewGene_809	--	--	--	--	PREDICTED: pleckstrin homology domain-containing family D member 1-like [Fragaria vesca subsp. vesca]
NewGene_7123	Molecular Function: cysteine-type peptidase activity (GO:0008234);;	--	TNP1/EN/SPM transposase	--	uncharacterized protein LOC112203988 [Rosa chinensis]
NewGene_10234	Molecular Function: nucleic acid binding (GO:0003676);; Molecular Function: RNA-directed DNA polymerase activity (GO:0003964);; Biological Process: DNA integration (GO:0015074);;	K03006|1.04e-41|adu:107466525|K03006 DNA-directed RNA polymerase II subunit RPB1 [EC:2.7.7.6] | (RefSeq) LOW QUALITY PROTEIN: DNA-directed RNA polymerase II subunit 1-like	Integrase core domain	Retrovirus-related Pol polyprotein from transposon RE2 OS=Arabidopsis thaliana OX=3702 GN=RE2 PE=4 SV=1	putative RNA-directed DNA polymerase [Rosa chinensis]
NewGene_17100	--	--	--	Protein FIP1 OS=Arabidopsis thaliana OX=3702 GN=FIP1 PE=1 SV=1	hypothetical protein MtrunA17_Chr2g0300481 [Medicago truncatula]
NewGene_7648	--	--	Protein of unknown function (DUF295)	--	putative F-box protein At3g25750 [Rosa chinensis]
NewGene_6382	--	--	--	--	PREDICTED: reverse mRNAase, partial [Prunus dulcis]
NewGene_12044	Molecular Function: protein binding (GO:0005515);;	--	Leucine rich repeat	Disease resistance protein Roq1 OS=Nicotiana benthamiana OX=4100 GN=ROQ1 PE=1 SV=1	protein SUPPRESSOR OF npr1-1, CONSTITUTIVE 1-like [Rosa chinensis]
NewGene_11177	--	--	--	PHD finger-like domain-containing protein 5A OS=Arabidopsis thaliana OX=3702 GN=At2g30000 PE=3 SV=1	--
NewGene_15396	Molecular Function: alpha-amylase activity (GO:0004556);; Biological Process: metabolic process (GO:0008152);; Molecular Function: alpha-amylase activity (releasing maltohexaose) (GO:0103025);;	K01176|7.93e-26|ccaj:109789611|K01176 alpha-amylase [EC:3.2.1.1] | (RefSeq) uncharacterized protein LOC109789611	--	Probable alpha-amylase 2 OS=Arabidopsis thaliana OX=3702 GN=AMY2 PE=2 SV=1	putative alpha-amylase [Rosa chinensis]
NewGene_12777	Biological Process: immune system process (GO:0002376);; Cellular Component: cellular_component (GO:0005575);; Cellular Component: intracellular (GO:0005622);; Cellular Component: obsolete cell (GO:0005623);; Cellular Component: nucleus (GO:0005634);; Cellular Component: cytoplasm (GO:0005737);; Cellular Component: cytosol (GO:0005829);; Biological Process: response to stress (GO:0006950);; Biolo…	--	--	Protein ILITYHIA OS=Arabidopsis thaliana OX=3702 GN=ILA PE=1 SV=1	protein ILITYHIA-like isoform X2 [Rosa chinensis]
NewGene_2143	Cellular Component: integral component of membrane (GO:0016021);;	--	--	--	hypothetical protein TorRG33x02_252140 [Trema orientale]
NewGene_8051	--	K05909|1.33e-07|gmx:100792259|K05909 laccase [EC:1.10.3.2] | (RefSeq) LOW QUALITY PROTEIN: laccase-7	--	--	protein FAR1-RELATED SEQUENCE 2-like [Rosa chinensis]
NewGene_13412	Molecular Function: acid phosphatase activity (GO:0003993);; Molecular Function: peroxidase activity (GO:0004601);; Molecular Function: metal ion binding (GO:0046872);;	K22390|1.58e-59|fve:101306162|K22390 acid phosphatase type 7 | (RefSeq) bifunctional purple acid phosphatase 26	Iron/zinc purple acid phosphatase-like protein C	Bifunctional purple acid phosphatase 26 OS=Arabidopsis thaliana OX=3702 GN=PAP26 PE=1 SV=1	bifunctional purple acid phosphatase 26-like [Rosa chinensis]
NewGene_14400	Molecular Function: nucleic acid binding (GO:0003676);;	--	RNA recognition motif. (a.k.a. RRM, RBD, or RNP domain)	--	uncharacterized protein LOC112180627 [Rosa chinensis]
NewGene_10906	Biological Process: defense response (GO:0006952);; Biological Process: signal transduction (GO:0007165);; Molecular Function: hydrolase activity (GO:0016787);; Molecular Function: ADP binding (GO:0043531);;	K13459|2.06e-36|dzi:111275814|K13459 disease resistance protein RPS2 | (RefSeq) probable disease resistance protein At1g61300	TIR domain	Disease resistance protein RUN1 OS=Vitis rotundifolia OX=103349 GN=RUN1 PE=1 SV=1	uncharacterized protein LOC112202159 [Rosa chinensis]
NewGene_13511	Molecular Function: antiporter activity (GO:0015297);; Cellular Component: integral component of membrane (GO:0016021);; Molecular Function: xenobiotic transmembrane transporter activity (GO:0042910);;	K03327|6.12e-32|fve:101296537|K03327 multidrug resistance protein, MATE family | (RefSeq) protein TRANSPARENT TESTA 12-like	MatE	Protein DETOXIFICATION 41 OS=Arabidopsis thaliana OX=3702 GN=DTX41 PE=2 SV=1	Protein TRANSPARENT TESTA 12-like protein [Gossypium australe]
NewGene_14019	Cellular Component: integral component of membrane (GO:0016021);;	--	--	--	uncharacterized protein LOC112163902 [Rosa chinensis]
NewGene_7454	--	--	--	--	uncharacterized protein LOC112199391 [Rosa chinensis]
NewGene_11756	Molecular Function: DNA binding (GO:0003677);; Molecular Function: transposase activity (GO:0004803);; Biological Process: transposition, DNA-mediated (GO:0006313);; Molecular Function: zinc ion binding (GO:0008270);;	K17086|4.17e-41|fve:101300290|K17086 transmembrane 9 superfamily member 2/4 | (RefSeq) uncharacterized LOC101300290	MULE transposase domain	--	uncharacterized protein LOC112194674 [Rosa chinensis]
NewGene_15213	--	--	--	--	hypothetical protein RchiOBHm_Chr5g0006381 [Rosa chinensis]
NewGene_357	Molecular Function: asparagine synthase (glutamine-hydrolyzing) activity (GO:0004066);; Biological Process: asparagine biosynthetic process (GO:0006529);;	K01953|3.47e-33|fve:101297290|K01953 asparagine synthase (glutamine-hydrolysing) [EC:6.3.5.4] | (RefSeq) asparagine synthetase [glutamine-hydrolyzing] 2	Asparagine synthase	Asparagine synthetase [glutamine-hydrolyzing] 2 OS=Arabidopsis thaliana OX=3702 GN=ASN2 PE=2 SV=1	putative asparagine synthase (glutamine-hydrolyzing) [Rosa chinensis]
NewGene_15329	--	--	--	--	uncharacterized protein LOC112176819 [Rosa chinensis]
NewGene_16306	--	--	--	--	hypothetical protein RchiOBHm_Chr2g0086251 [Rosa chinensis]
NewGene_12344	Molecular Function: fatty-acyl-CoA binding (GO:0000062);;	--	--	--	acyl-CoA-binding domain-containing protein 4-like [Ziziphus jujuba]
NewGene_11022	Cellular Component: plasma membrane (GO:0005886);; Cellular Component: integral component of membrane (GO:0016021);;	--	--	--	--
NewGene_15822	Biological Process: ubiquitin-dependent protein catabolic process (GO:0006511);; Biological Process: protein deubiquitination (GO:0016579);; Molecular Function: thiol-dependent ubiquitinyl hydrolase activity (GO:0036459);;	K11838|5.13e-62|fve:101295542|K11838 ubiquitin carboxyl-terminal hydrolase 7 [EC:3.4.19.12] | (RefSeq) ubiquitin carboxyl-terminal hydrolase 13	MATH domain	Ubiquitin carboxyl-terminal hydrolase 12 OS=Arabidopsis thaliana OX=3702 GN=UBP12 PE=1 SV=2	ubiquitin carboxyl-terminal hydrolase 13 isoform X3 [Rosa chinensis]
NewGene_8844	Molecular Function: cysteine-type peptidase activity (GO:0008234);;	--	--	--	uncharacterized protein LOC112191969 [Rosa chinensis]
NewGene_2283	Molecular Function: DNA binding (GO:0003677);; Molecular Function: transposase activity (GO:0004803);; Biological Process: transposition, DNA-mediated (GO:0006313);; Molecular Function: zinc ion binding (GO:0008270);;	--	--	--	uncharacterized protein LOC112198977 [Rosa chinensis]
NewGene_5158	--	--	--	--	hypothetical protein RchiOBHm_Chr1g0331401 [Rosa chinensis]
NewGene_10068	Biological Process: response to auxin (GO:0009733);;	K14488|1.85e-56|fve:101300449|K14488 SAUR family protein | (RefSeq) auxin-induced protein 15A-like	Auxin responsive protein	Indole-3-acetic acid-induced protein ARG7 OS=Vigna radiata var. radiata OX=3916 GN=ARG7 PE=2 SV=1	auxin-induced protein 15A-like [Rosa chinensis]
NewGene_15622	--	--	Rubisco LSMT substrate-binding	--	PREDICTED: ribulose-1,5 bisphosphate carboxylase/oxygenase large subunit N-methyltransferase, chloroplastic isoform X3 [Fragaria vesca subsp. vesca]
NewGene_3973	--	--	Plant transposase (Ptta/En/Spm family)	--	uncharacterized protein LOC112201428 [Rosa chinensis]
NewGene_13206	Molecular Function: DNA binding (GO:0003677);; Molecular Function: protein dimerization activity (GO:0046983);;	K21437|1.36e-18|ccav:112523844|K21437 ankyrin repeat domain-containing protein 13 | (RefSeq) uncharacterized protein LOC112523844	hAT family C-terminal dimerisation region	Zinc finger BED domain-containing protein DAYSLEEPER OS=Arabidopsis thaliana OX=3702 GN=HAT PE=1 SV=1	zinc finger BED domain-containing protein DAYSLEEPER-like isoform X1 [Rosa chinensis]
NewGene_2571	--	--	--	--	hypothetical protein RchiOBHm_Chr2g0158981 [Rosa chinensis]
NewGene_9755	Molecular Function: cysteine-type peptidase activity (GO:0008234);; Molecular Function: ADP binding (GO:0043531);;	K13415|4.63e-18|mdm:103413440|K13415 protein brassinosteroid insensitive 1 [EC:2.7.10.1 2.7.11.1] | (RefSeq) uncharacterized protein LOC103413440 isoform X1	Ulp1 protease family, C-terminal catalytic domain	Protein DA1-related 5 OS=Arabidopsis thaliana OX=3702 GN=DAR5 PE=2 SV=2	sentrin-specific protease 2-like isoform X1 [Rosa chinensis]
NewGene_8223	--	--	--	--	uncharacterized protein LOC112183815 [Rosa chinensis]
NewGene_7878	--	--	--	--	PREDICTED: uncharacterized protein LOC105350191 [Fragaria vesca subsp. vesca]
NewGene_3545	--	--	Protein of unknown function (DUF 659)	--	uncharacterized protein LOC112179962 [Rosa chinensis]
NewGene_6846	--	--	--	--	hypothetical protein RchiOBHm_Chr2g0110491 [Rosa chinensis]
NewGene_11994	--	--	--	--	uncharacterized protein LOC112172557 [Rosa chinensis]
NewGene_10175	Molecular Function: DNA binding (GO:0003677);; Molecular Function: ADP binding (GO:0043531);;	--	--	--	TMV resistance protein N-like isoform X2 [Rosa chinensis]
NewGene_6701	--	K05349|3.74e-06|fve:101311178|K05349 beta-glucosidase [EC:3.2.1.21] | (RefSeq) lysosomal beta glucosidase-like	--	--	--
NewGene_5635	Molecular Function: serine-type endopeptidase inhibitor activity (GO:0004867);; Biological Process: response to wounding (GO:0009611);;	K20769|2.86e-15|mesc:110611169|K20769 fatty acid omega-hydroxylase [EC:1.14.-.-] | (RefSeq) cytochrome P450 94A2-like	Potato inhibitor I family	Glu S.griseus protease inhibitor OS=Momordica charantia OX=3673 PE=1 SV=1	putative proteinase inhibitor I13, potato inhibitor I [Rosa chinensis]
NewGene_6979	Molecular Function: nucleic acid binding (GO:0003676);; Biological Process: DNA integration (GO:0015074);;	K03070|1.66e-39|mdm:103441922|K03070 preprotein translocase subunit SecA [EC:7.4.2.8] | (RefSeq) LOW QUALITY PROTEIN: protein translocase subunit SECA2, chloroplastic	--	--	uncharacterized protein LOC112181268, partial [Rosa chinensis]
NewGene_11532	Molecular Function: phosphoenolpyruvate carboxykinase (ATP) activity (GO:0004612);; Molecular Function: ATP binding (GO:0005524);; Biological Process: gluconeogenesis (GO:0006094);; Molecular Function: kinase activity (GO:0016301);;	--	--	--	uncharacterized protein LOC112172963 [Rosa chinensis]
NewGene_5259	--	--	--	--	uncharacterized protein LOC112194660 [Rosa chinensis]
NewGene_8271	--	--	Leucine rich repeat N-terminal domain	--	putative leucine-rich repeat-containing, plant-type [Rosa chinensis]
NewGene_6541	Molecular Function: DNA binding (GO:0003677);;	--	BED zinc finger	--	putative transcription factor/ chromatin remodeling BED-type(Zn) family [Rosa chinensis]
NewGene_8828	Biological Process: immune effector process (GO:0002252);; Biological Process: immune system process (GO:0002376);; Molecular Function: molecular_function (GO:0003674);; Molecular Function: nucleic acid binding (GO:0003676);; Molecular Function: RNA binding (GO:0003723);; Molecular Function: binding (GO:0005488);; Cellular Component: cellular_component (GO:0005575);; Cellular Component: intracell…	K11593|4.73e-29|fve:101303110|K11593 eukaryotic translation initiation factor 2C | (RefSeq) protein argonaute 16-like	N-terminal domain of argonaute	Protein argonaute 16 OS=Oryza sativa subsp. japonica OX=39947 GN=AGO16 PE=2 SV=2	putative protein argonaute [Rosa chinensis]
NewGene_14588	--	K00327|6.06e-06|thj:104806881|K00327 NADPH-ferrihemoprotein reductase [EC:1.6.2.4] | (RefSeq) NADPH--cytochrome P450 reductase 1-like	--	NADPH--cytochrome P450 reductase OS=Vigna radiata var. radiata OX=3916 PE=1 SV=1	--
NewGene_727	--	--	No apical meristem-associated C-terminal domain	--	putative No apical meristem-associated domain-containing protein [Rosa chinensis]
NewGene_11881	Molecular Function: RNA-directed DNA polymerase activity (GO:0003964);;	--	--	--	uncharacterized protein LOC112171134 [Rosa chinensis]
NewGene_13562	--	--	Domain of unknown function (DUF4371)	--	uncharacterized protein LOC112171813 [Rosa chinensis]
NewGene_7463	--	--	--	--	uncharacterized protein LOC112184747 [Rosa chinensis]
NewGene_8075	Cellular Component: integral component of membrane (GO:0016021);;	--	--	--	hypothetical protein RchiOBHm_Chr7g0184531 [Rosa chinensis]
NewGene_12557	--	--	--	--	hypothetical protein RchiOBHm_Chr7g0204481 [Rosa chinensis]
NewGene_16748	Biological Process: signal transduction (GO:0007165);; Molecular Function: ADP binding (GO:0043531);;	K01115|2.37e-52|fve:101313411|K01115 phospholipase D1/2 [EC:3.1.4.4] | (RefSeq) uncharacterized LOC101313411	TIR domain	Disease resistance protein RPV1 OS=Vitis rotundifolia OX=103349 GN=RPV1 PE=1 SV=1	TIR-NBS-LRR resistance protein muRdr1D [Rosa multiflora]
NewGene_7006	Molecular Function: transaminase activity (GO:0008483);;	--	--	--	uncharacterized protein LOC112199373 [Rosa chinensis]
NewGene_5624	Biological Process: cell cycle checkpoint (GO:0000075);; Molecular Function: nucleotide binding (GO:0000166);; Biological Process: mitotic cell cycle (GO:0000278);; Biological Process: regulation of cell growth (GO:0001558);; Molecular Function: molecular_function (GO:0003674);; Molecular Function: catalytic activity (GO:0003824);; Molecular Function: protein kinase activity (GO:0004672);; Molecu…	--	--	--	PREDICTED: dual specificity protein kinase pom1 [Fragaria vesca subsp. vesca]
NewGene_5791	Cellular Component: extracellular region (GO:0005576);; Biological Process: defense response (GO:0006952);;	K14297|4.09e-18|zma:103652516|K14297 nuclear pore complex protein Nup98-Nup96 | (RefSeq) LOW QUALITY PROTEIN: nuclear pore complex protein NUP96-like	Thaumatin family	Thaumatin-like protein 1 OS=Pyrus pyrifolia OX=3767 GN=TL1 PE=1 SV=1	thaumatin-like protein 1 [Rosa chinensis]
NewGene_2756	--	--	--	--	uncharacterized protein LOC112186838 [Rosa chinensis]
NewGene_10441	Molecular Function: nucleic acid binding (GO:0003676);; Molecular Function: zinc ion binding (GO:0008270);;	--	--	--	putative transcription factor interactor and regulator CCHC(Zn) family [Rosa chinensis]
NewGene_2596	Molecular Function: superoxide dismutase activity (GO:0004784);; Molecular Function: metal ion binding (GO:0046872);;	K04564|6.61e-43|fve:101311956|K04564 superoxide dismutase, Fe-Mn family [EC:1.15.1.1] | (RefSeq) superoxide dismutase [Fe] 3, chloroplastic	Iron/manganese superoxide dismutases, alpha-hairpin domain	Superoxide dismutase [Fe] 3, chloroplastic OS=Arabidopsis thaliana OX=3702 GN=FSD3 PE=1 SV=1	superoxide dismutase [Fe] 3, chloroplastic isoform X2 [Rosa chinensis]
NewGene_5956	--	--	--	--	hypothetical protein RchiOBHm_Chr4g0409481 [Rosa chinensis]
NewGene_17080	Molecular Function: 2,3-dimethylmalate lyase activity (GO:0047529);;	--	--	--	uncharacterized protein LOC112197081 isoform X5 [Rosa chinensis]
NewGene_21	--	--	--	--	putative transposase, Ptta/En/Spm, plant [Rosa chinensis]
NewGene_14720	--	--	--	--	--
NewGene_1563	--	--	--	--	hypothetical protein RchiOBHm_Chr2g0128081 [Rosa chinensis]
NewGene_14188	Molecular Function: mannosyl-oligosaccharide 1,2-alpha-mannosidase activity (GO:0004571);; Molecular Function: calcium ion binding (GO:0005509);; Biological Process: metabolic process (GO:0008152);; Cellular Component: membrane (GO:0016020);;	K10085|7.16e-19|mdm:103404014|K10085 ER degradation enhancer, mannosidase alpha-like 2 | (RefSeq) alpha-mannosidase I MNS4	Glycosyl hydrolase family 47	Alpha-mannosidase I MNS4 OS=Arabidopsis thaliana OX=3702 GN=MNS4 PE=1 SV=1	putative glycoside hydrolase family 47 [Rosa chinensis]
NewGene_5415	Biological Process: protein import into nucleus (GO:0006606);;	K20222|1.91e-93|fve:101294937|K20222 importin-5 | (RefSeq) importin subunit beta-3-like	--	--	importin subunit beta-3-like [Rosa chinensis]
NewGene_6419	--	--	--	--	hypothetical protein RchiOBHm_Chr3g0497371 [Rosa chinensis]
NewGene_3703	Molecular Function: transaminase activity (GO:0008483);;	--	--	--	putative aminotransferase-like, plant mobile domain-containing protein [Rosa chinensis]
NewGene_6070	Cellular Component: integral component of membrane (GO:0016021);;	--	--	--	hypothetical protein RchiOBHm_Chr4g0418011 [Rosa chinensis]
NewGene_1878	--	--	--	--	hypothetical protein RchiOBHm_Chr1g0358931 [Rosa chinensis]
NewGene_4239	Cellular Component: integral component of membrane (GO:0016021);; Molecular Function: transmembrane transporter activity (GO:0022857);;	K14638|1.51e-28|pxb:103943687|K14638 solute carrier family 15 (peptide/histidine transporter), member 3/4 | (RefSeq) protein NRT1/ PTR FAMILY 5.14-like	--	--	protein NRT1/ PTR FAMILY 8.3-like [Rosa chinensis]
NewGene_5513	Biological Process: fucose metabolic process (GO:0006004);; Cellular Component: integral component of membrane (GO:0016021);; Molecular Function: transferase activity, transferring glycosyl groups (GO:0016757);;	K23280|8.36e-07|bna:106432099|K23280 rhamnogalacturonan I rhamnosyltransferase [EC:2.4.1.351] | (RefSeq) uncharacterized protein At1g04910-like isoform X1	GDP-fucose protein O-fucosyltransferase	O-fucosyltransferase 38 OS=Arabidopsis thaliana OX=3702 GN=OFUT38 PE=2 SV=1	O-fucosyltransferase 38 isoform X3 [Ziziphus jujuba]
NewGene_4132	Molecular Function: nucleic acid binding (GO:0003676);; Molecular Function: zinc ion binding (GO:0008270);;	--	gag-polypeptide of LTR copia-type	--	putative transcription factor interactor and regulator CCHC(Zn) family [Rosa chinensis]
NewGene_2521	--	--	--	--	uncharacterized protein LOC112184969 [Rosa chinensis]
NewGene_13720	Biological Process: metal ion transport (GO:0030001);; Molecular Function: metal ion binding (GO:0046872);;	--	--	--	keratinocyte proline-rich protein-like isoform X1 [Rosa chinensis]
NewGene_14303	--	--	--	--	uncharacterized protein LOC112176053 [Rosa chinensis]
NewGene_7433	Biological Process: histidine biosynthetic process (GO:0000105);; Molecular Function: imidazoleglycerol-phosphate dehydratase activity (GO:0004424);;	K01693|6.14e-19|pxb:103959220|K01693 imidazoleglycerol-phosphate dehydratase [EC:4.2.1.19] | (RefSeq) imidazoleglycerol-phosphate dehydratase isoform X1	Imidazoleglycerol-phosphate dehydratase	Imidazoleglycerol-phosphate dehydratase, chloroplastic OS=Pisum sativum OX=3888 GN=HIS3 PE=2 SV=1	imidazoleglycerol-phosphate dehydratase [Gossypium australe]
NewGene_4739	--	--	--	--	hypothetical protein RchiOBHm_Chr2g0126691 [Rosa chinensis]
NewGene_8783	Biological Process: reproduction (GO:0000003);; Cellular Component: nuclear chromosome (GO:0000228);; Biological Process: nuclear division (GO:0000280);; Cellular Component: condensed chromosome (GO:0000793);; Cellular Component: condensed nuclear chromosome (GO:0000794);; Cellular Component: synaptonemal complex (GO:0000795);; Cellular Component: transverse filament (GO:0000802);; Cellular Compo…	--	--	Synaptonemal complex protein 2 OS=Arabidopsis thaliana OX=3702 GN=ZYP1B PE=2 SV=1	synaptonemal complex protein 2-like isoform X4 [Rosa chinensis]
NewGene_5472	Molecular Function: DNA binding (GO:0003677);; Biological Process: transcription, DNA-templated (GO:0006351);; Cellular Component: transcription repressor complex (GO:0017053);;	--	--	--	uncharacterized protein LOC112189582 [Rosa chinensis]
NewGene_8823	--	--	--	--	hypothetical protein RchiOBHm_Chr2g0145671 [Rosa chinensis]
NewGene_14220	Molecular Function: nucleic acid binding (GO:0003676);; Molecular Function: zinc ion binding (GO:0008270);;	--	--	--	uncharacterized protein LOC112169948 [Rosa chinensis]
NewGene_4358	--	--	--	--	kinesin-related protein 4-like [Rosa chinensis]
NewGene_4014	--	--	--	--	uncharacterized protein LOC112199758 [Rosa chinensis]
NewGene_3968	--	--	--	--	hypothetical protein D8674_003244 [Pyrus ussuriensis x Pyrus communis]
NewGene_12855	--	--	--	--	PREDICTED: protein FAR1-RELATED SEQUENCE 9-like [Fragaria vesca subsp. vesca]
NewGene_7518	--	--	--	--	uncharacterized protein LOC111367637 isoform X3 [Olea europaea var. sylvestris]
NewGene_6124	--	--	--	Retrovirus-related Pol polyprotein from transposon TNT 1-94 OS=Nicotiana tabacum OX=4097 PE=2 SV=1	uncharacterized protein LOC112198981 [Rosa chinensis]
NewGene_13595	--	--	Domain of unknown function (DUF313)	--	B3 domain-containing protein At2g31720-like [Rosa chinensis]
NewGene_10446	Molecular Function: helicase activity (GO:0004386);;	--	--	--	uncharacterized protein LOC112166811 [Rosa chinensis]
NewGene_7524	Molecular Function: cysteine-type peptidase activity (GO:0008234);;	--	--	--	uncharacterized protein LOC112196407 [Rosa chinensis]
NewGene_3155	--	--	--	AT-rich interactive domain-containing protein 3 OS=Arabidopsis thaliana OX=3702 GN=ARID3 PE=1 SV=1	AT-rich interactive domain-containing protein 3-like isoform X1 [Rosa chinensis]
NewGene_973	--	--	--	--	hypothetical protein RchiOBHm_Chr7g0223041 [Rosa chinensis]
NewGene_15155	Molecular Function: DNA binding (GO:0003677);; Molecular Function: protein dimerization activity (GO:0046983);;	K11866|1.89e-15|bna:106355118|K11866 STAM-binding protein [EC:3.4.19.12] | (RefSeq) probable ubiquitin thioesterase DG1039	hAT family C-terminal dimerisation region	Putative AC9 transposase OS=Zea mays OX=4577 PE=4 SV=1	putative transcription factor/ chromatin remodeling BED-type(Zn) family [Rosa chinensis]
NewGene_12884	--	--	CobW/HypB/UreG, nucleotide-binding domain	--	uncharacterized protein LOC112175638 [Rosa chinensis]
NewGene_8149	--	--	--	--	uncharacterized protein LOC112164460 isoform X2 [Rosa chinensis]
NewGene_5736	--	--	gag-polypeptide of LTR copia-type	--	hypothetical protein RchiOBHm_Chr1g0376911 [Rosa chinensis]
NewGene_15547	--	--	Domain of unknown function (DUF4218)	--	uncharacterized protein LOC112178107 [Rosa chinensis]
NewGene_8921	Molecular Function: RNA-DNA hybrid ribonuclease activity (GO:0004523);; Molecular Function: nucleotidyltransferase activity (GO:0016779);;	--	--	--	putative nucleotidyltransferase, Ribonuclease H [Rosa chinensis]
NewGene_4803	Molecular Function: protein dimerization activity (GO:0046983);;	K01230|4.12e-15|vvi:100242837|K01230 mannosyl-oligosaccharide alpha-1,2-mannosidase [EC:3.2.1.113] | (RefSeq) mannosyl-oligosaccharide 1,2-alpha-mannosidase MNS1	hAT family C-terminal dimerisation region	--	uncharacterized protein LOC112191710 [Rosa chinensis]
NewGene_1556	Molecular Function: IMP dehydrogenase activity (GO:0003938);;	K00088|7.00e-30|fve:101300659|K00088 IMP dehydrogenase [EC:1.1.1.205] | (RefSeq) inosine-5'-monophosphate dehydrogenase 2-like	--	--	inosine-5'-monophosphate dehydrogenase-like isoform X1 [Rosa chinensis]
NewGene_14928	--	--	Senescence regulator	--	uncharacterized protein LOC112193270 [Rosa chinensis]
NewGene_14330	--	--	--	--	hypothetical protein RchiOBHm_Chr7g0198491 [Rosa chinensis]
NewGene_7966	--	--	--	--	hypothetical protein RchiOBHm_Chr5g0007391 [Rosa chinensis]
NewGene_2955	--	--	--	--	hypothetical protein RchiOBHm_Chr1g0340001 [Rosa chinensis]
NewGene_3228	Cellular Component: integral component of membrane (GO:0016021);;	--	--	--	hypothetical protein RchiOBHm_Chr1g0376101 [Rosa chinensis]
NewGene_15203	Molecular Function: cysteine-type peptidase activity (GO:0008234);;	--	Ulp1 protease family, C-terminal catalytic domain	--	uncharacterized protein LOC112172560 [Rosa chinensis]
NewGene_2055	Molecular Function: RNA-directed DNA polymerase activity (GO:0003964);;	K03549|1.19e-81|qsu:111987200|K03549 KUP system potassium uptake protein | (RefSeq) LOW QUALITY PROTEIN: probable potassium transporter 17	--	Uncharacterized mitochondrial protein AtMg00810 OS=Arabidopsis thaliana OX=3702 GN=AtMg00810 PE=4 SV=1	uncharacterized protein LOC112178615 [Rosa chinensis]
NewGene_13997	Molecular Function: nucleic acid binding (GO:0003676);; Molecular Function: zinc ion binding (GO:0008270);;	K02111|3.07e-28|mdm:114822316|K02111 F-type H+/Na+-transporting ATPase subunit alpha [EC:7.1.2.2 7.2.2.1] | (RefSeq) LOW QUALITY PROTEIN: uncharacterized protein LOC114822316	gag-polypeptide of LTR copia-type	--	uncharacterized protein LOC112177339 [Rosa chinensis]
NewGene_13368	--	K13993|3.15e-11|nau:109236008|K13993 HSP20 family protein | (RefSeq) 17.3 kDa class II heat shock protein-like	--	--	putative transcription factor and/or regulators TTF-type(Zn) family [Rosa chinensis]
NewGene_1034	Cellular Component: integral component of membrane (GO:0016021);;	--	--	--	hypothetical protein RchiOBHm_Chr3g0450171 [Rosa chinensis]
NewGene_12432	--	K11511|6.27e-07|jcu:105648720|K11511 centromere protein S | (RefSeq) centromere protein S isoform X2	--	--	uncharacterized protein LOC112186771 isoform X4 [Rosa chinensis]
NewGene_7324	Molecular Function: ADP binding (GO:0043531);;	--	--	--	PREDICTED: putative disease resistance protein RGA1 [Fragaria vesca subsp. vesca]
NewGene_3593	Biological Process: response to acid chemical (GO:0001101);; Biological Process: immune system process (GO:0002376);; Biological Process: regulation of response to biotic stimulus (GO:0002831);; Biological Process: positive regulation of response to biotic stimulus (GO:0002833);; Cellular Component: cellular_component (GO:0005575);; Cellular Component: intracellular (GO:0005622);; Cellular Compon…	--	Ankyrin repeats (3 copies)	--	protein ACCELERATED CELL DEATH 6-like [Rosa chinensis]
NewGene_3200	--	--	--	--	PREDICTED: F-box protein At5g07610-like isoform X2 [Fragaria vesca subsp. vesca]
NewGene_5694	Molecular Function: alpha-amylase activity (GO:0004556);; Molecular Function: calcium ion binding (GO:0005509);; Biological Process: carbohydrate metabolic process (GO:0005975);; Molecular Function: alpha-amylase activity (releasing maltohexaose) (GO:0103025);;	K01176|1.93e-19|fve:101314271|K01176 alpha-amylase [EC:3.2.1.1] | (RefSeq) alpha-amylase 3, chloroplastic	--	Alpha-amylase 3, chloroplastic OS=Arabidopsis thaliana OX=3702 GN=AMY3 PE=1 SV=1	uncharacterized protein LOC112196736 isoform X3 [Rosa chinensis]
NewGene_1386	Cellular Component: nuclear pore (GO:0005643);;	K14310|2.46e-57|fve:101298639|K14310 nuclear pore complex protein Nup205 | (RefSeq) nuclear pore complex protein NUP205	--	Nuclear pore complex protein NUP205 OS=Arabidopsis thaliana OX=3702 GN=NUP205 PE=1 SV=1	putative nucleoporin Nup186/Nup192/Nup205 [Rosa chinensis]
NewGene_15113	Molecular Function: zinc ion binding (GO:0008270);;	--	MuDR family transposase	--	uncharacterized protein LOC112194239 [Rosa chinensis]
NewGene_5242	Molecular Function: RNA-directed DNA polymerase activity (GO:0003964);;	K22804|1.76e-07|bna:106442438|K22804 structural maintenance of chromosomes protein 6 | (RefSeq) structural maintenance of chromosomes protein 6B-like	--	--	uncharacterized protein LOC112199901 [Rosa chinensis]
NewGene_9640	Cellular Component: integral component of membrane (GO:0016021);;	--	--	--	hypothetical protein RchiOBHm_Chr1g0366561 [Rosa chinensis]
NewGene_14397	--	--	--	--	hypothetical protein RchiOBHm_Chr1g0326891 [Rosa chinensis]
NewGene_13153	Molecular Function: DNA binding (GO:0003677);; Molecular Function: protein dimerization activity (GO:0046983);;	K21437|1.01e-13|ccav:112523844|K21437 ankyrin repeat domain-containing protein 13 | (RefSeq) uncharacterized protein LOC112523844	hAT family C-terminal dimerisation region	Putative AC transposase OS=Zea mays OX=4577 PE=2 SV=2	zinc finger BED domain-containing protein DAYSLEEPER-like isoform X2 [Rosa chinensis]
NewGene_6201	--	--	--	--	hypothetical protein RchiOBHm_Chr1g0340001 [Rosa chinensis]
NewGene_15754	Molecular Function: RNA-directed DNA polymerase activity (GO:0003964);;	K01184|1.33e-09|lang:109326297|K01184 polygalacturonase [EC:3.2.1.15] | (RefSeq) probable polygalacturonase At3g15720	--	--	uncharacterized protein LOC112185032 [Rosa chinensis]
NewGene_8062	Molecular Function: nucleic acid binding (GO:0003676);; Molecular Function: RNA-directed DNA polymerase activity (GO:0003964);; Biological Process: DNA integration (GO:0015074);;	K03006|1.72e-42|adu:107466525|K03006 DNA-directed RNA polymerase II subunit RPB1 [EC:2.7.7.6] | (RefSeq) LOW QUALITY PROTEIN: DNA-directed RNA polymerase II subunit 1-like	GAG-pre-integrase domain	Retrovirus-related Pol polyprotein from transposon TNT 1-94 OS=Nicotiana tabacum OX=4097 PE=2 SV=1	putative RNA-directed DNA polymerase [Rosa chinensis]
NewGene_4948	--	K03260|5.25e-06|cann:107844414|K03260 translation initiation factor 4G | (RefSeq) uncharacterized LOC107844414	--	--	uncharacterized protein LOC112184233 [Rosa chinensis]
NewGene_8519	Molecular Function: nucleic acid binding (GO:0003676);; Molecular Function: RNA-directed DNA polymerase activity (GO:0003964);; Molecular Function: RNA-DNA hybrid ribonuclease activity (GO:0004523);; Biological Process: DNA integration (GO:0015074);;	K14175|2.89e-24|mcha:111010887|K14175 (3S,6E)-nerolidol synthase [EC:4.2.3.48] | (RefSeq) (3S,6E)-nerolidol synthase 1-like	Reverse transcriptase-like	--	uncharacterized protein LOC112194676 [Rosa chinensis]
NewGene_13123	Molecular Function: ubiquitin-protein transferase activity (GO:0004842);; Cellular Component: CCR4-NOT complex (GO:0030014);;	--	--	--	uncharacterized protein LOC112186418 [Rosa chinensis]
NewGene_14399	--	--	--	--	uncharacterized protein LOC112180627 [Rosa chinensis]
NewGene_8222	--	--	--	--	hypothetical protein RchiOBHm_Chr5g0023091 [Rosa chinensis]
NewGene_1781	Molecular Function: DNA binding (GO:0003677);; Molecular Function: protein dimerization activity (GO:0046983);;	--	hAT family C-terminal dimerisation region	--	putative HAT dimerization domain, ribonuclease H-like domain, hAT-like transposase, RNase-H [Rosa chinensis]
NewGene_7423	--	--	--	--	sulfite oxidase-like [Rosa chinensis]
NewGene_4600	--	--	--	--	hypothetical protein RchiOBHm_Chr1g0327701 [Rosa chinensis]
NewGene_5834	Biological Process: signal transduction (GO:0007165);; Molecular Function: hydrolase activity (GO:0016787);; Molecular Function: ADP binding (GO:0043531);;	K00695|3.38e-120|mtr:MTR_6g478030|K00695 sucrose synthase [EC:2.4.1.13] | (RefSeq) sucrose synthase	NB-ARC domain	Disease resistance protein Roq1 OS=Nicotiana benthamiana OX=4100 GN=ROQ1 PE=1 SV=1	TMV resistance protein N-like isoform X2 [Rosa chinensis]
NewGene_11776	Molecular Function: zinc ion binding (GO:0008270);;	--	--	--	PREDICTED: pentatricopeptide repeat-containing protein At4g13650 [Fragaria vesca subsp. vesca]
NewGene_13576	Molecular Function: ATP binding (GO:0005524);; Cellular Component: integral component of membrane (GO:0016021);; Molecular Function: ATPase activity (GO:0016887);;	--	Plant PDR ABC transporter associated	ABC transporter G family member 40 OS=Arabidopsis thaliana OX=3702 GN=ABCG40 PE=1 SV=1	pleiotropic drug resistance protein 1-like [Rosa chinensis]
NewGene_557	--	--	--	--	uncharacterized protein LOC112184710 [Rosa chinensis]
NewGene_13684	Cellular Component: integral component of membrane (GO:0016021);;	K05391|7.64e-20|pxb:103941295|K05391 cyclic nucleotide gated channel, plant | (RefSeq) cyclic nucleotide-gated ion channel 1-like	--	--	cyclic nucleotide-gated ion channel 1-like isoform X1 [Rosa chinensis]
NewGene_9429	--	--	--	--	hypothetical protein RchiOBHm_Chr7g0230301 [Rosa chinensis]
NewGene_14959	Molecular Function: RNA-directed DNA polymerase activity (GO:0003964);;	K00284|1.57e-17|oeu:111379166|K00284 glutamate synthase (ferredoxin) [EC:1.4.7.1] | (RefSeq) ferredoxin-dependent glutamate synthase, chloroplastic-like	Reverse transcriptase (RNA-dependent DNA polymerase)	Retrovirus-related Pol polyprotein from transposon RE1 OS=Arabidopsis thaliana OX=3702 GN=RE1 PE=2 SV=1	putative RNA-directed DNA polymerase [Rosa chinensis]
NewGene_11542	Molecular Function: calmodulin binding (GO:0005516);; Biological Process: defense response (GO:0006952);; Biological Process: response to biotic stimulus (GO:0009607);; Cellular Component: integral component of membrane (GO:0016021);;	K08472|3.57e-06|fve:101300568|K08472 mlo protein | (RefSeq) MLO-like protein 6	Mlo family	--	hypothetical protein RchiOBHm_Chr1g0363741 [Rosa chinensis]
NewGene_2312	Molecular Function: nucleic acid binding (GO:0003676);; Molecular Function: zinc ion binding (GO:0008270);;	--	Zinc knuckle	--	putative transcription factor interactor and regulator CCHC(Zn) family [Rosa chinensis]
NewGene_6790	Molecular Function: transaminase activity (GO:0008483);;	--	--	--	putative aminotransferase-like, plant mobile domain-containing protein [Rosa chinensis]
NewGene_8891	Biological Process: tricarboxylic acid cycle (GO:0006099);; Molecular Function: phosphoenolpyruvate carboxylase activity (GO:0008964);; Biological Process: carbon fixation (GO:0015977);;	K01595|2.93e-39|fve:101292407|K01595 phosphoenolpyruvate carboxylase [EC:4.1.1.31] | (RefSeq) phosphoenolpyruvate carboxylase 4	--	Phosphoenolpyruvate carboxylase 4 OS=Arabidopsis thaliana OX=3702 GN=PPC4 PE=2 SV=1	putative phosphoenolpyruvate carboxylase [Rosa chinensis]
NewGene_4366	Molecular Function: ADP binding (GO:0043531);;	--	--	--	probable disease resistance protein At5g45490 [Rosa chinensis]
NewGene_8800	Molecular Function: protein phosphatase regulator activity (GO:0019888);; Cellular Component: protein phosphatase 4 complex (GO:0030289);;	K15425|2.20e-23|fve:101310752|K15425 serine/threonine-protein phosphatase 4 regulatory subunit 2 | (RefSeq) serine/threonine-protein phosphatase 4 regulatory subunit 2	--	--	serine/threonine-protein phosphatase 4 regulatory subunit 2 [Rosa chinensis]
NewGene_16338	Molecular Function: lipid transporter activity (GO:0005319);; Cellular Component: integral component of membrane (GO:0016021);;	K12385|7.89e-27|fve:101293693|K12385 Niemann-Pick C1 protein | (RefSeq) Niemann-Pick C1 protein-like	--	--	PREDICTED: Niemann-Pick C1 protein-like [Fragaria vesca subsp. vesca]
NewGene_4639	Cellular Component: integral component of membrane (GO:0016021);; Molecular Function: oxidoreductase activity (GO:0016491);;	--	--	--	PREDICTED: uncharacterized protein LOC101298422 isoform X3 [Fragaria vesca subsp. vesca]
NewGene_4742	Molecular Function: nucleic acid binding (GO:0003676);; Molecular Function: zinc ion binding (GO:0008270);;	--	Zinc knuckle	--	uncharacterized protein LOC112194484 [Rosa chinensis]
NewGene_14910	Molecular Function: DNA binding (GO:0003677);;	--	BED zinc finger	--	uncharacterized protein LOC112171067 [Rosa chinensis]
NewGene_4374	Molecular Function: isomerase activity (GO:0016853);; Biological Process: cell redox homeostasis (GO:0045454);;	K09580|1.99e-43|fve:101293017|K09580 protein disulfide-isomerase A1 [EC:5.3.4.1] | (RefSeq) protein disulfide isomerase-like 1-6	--	Protein disulfide isomerase-like 1-6 OS=Arabidopsis thaliana OX=3702 GN=PDIL1-6 PE=2 SV=1	protein disulfide isomerase-like 1-6 [Rosa chinensis]
NewGene_13006	Molecular Function: beta-galactosidase activity (GO:0004565);; Biological Process: carbohydrate metabolic process (GO:0005975);;	K12309|7.53e-21|brp:103872148|K12309 beta-galactosidase [EC:3.2.1.23] | (RefSeq) beta-galactosidase 2	--	Beta-galactosidase 3 OS=Arabidopsis thaliana OX=3702 GN=BGAL3 PE=2 SV=1	putative beta-galactosidase [Rosa chinensis]
NewGene_16207	Molecular Function: GTP binding (GO:0005525);;	K17065|1.73e-06|ccp:CHC_T00003610001|K17065 dynamin 1-like protein [EC:3.6.5.5] | (RefSeq) hypothetical protein	Dynamin central region	Dynamin-related protein 1E OS=Arabidopsis thaliana OX=3702 GN=DRP1E PE=1 SV=1	dynamin-related protein 1E-like [Rosa chinensis]
NewGene_7616	Cellular Component: integral component of membrane (GO:0016021);;	K15601|7.56e-26|adu:107494945|K15601 [histone H3]-dimethyl-L-lysine9 demethylase [EC:1.14.11.65] | (RefSeq) lysine-specific demethylase JMJ25	Myb/SANT-like DNA-binding domain	L10-interacting MYB domain-containing protein OS=Arabidopsis thaliana OX=3702 GN=LIMYB PE=1 SV=1	L10-interacting MYB domain-containing protein-like [Rosa chinensis]
NewGene_3846	Molecular Function: DNA binding (GO:0003677);; Molecular Function: protein dimerization activity (GO:0046983);;	K19984|1.24e-59|psom:113272286|K19984 exocyst complex component 5 | (RefSeq) uncharacterized protein LOC113272286	Domain of unknown function (DUF4413)	Zinc finger BED domain-containing protein RICESLEEPER 2 OS=Oryza sativa subsp. japonica OX=39947 GN=Os03g0733400 PE=2 SV=1	zinc finger BED domain-containing protein RICESLEEPER 2-like [Rosa chinensis]
NewGene_150	Molecular Function: transaminase activity (GO:0008483);;	--	Plant mobile domain	--	putative aminotransferase-like, plant mobile domain-containing protein [Rosa chinensis]
NewGene_11491	--	K13459|3.00e-06|egr:104429794|K13459 disease resistance protein RPS2 | (RefSeq) probable disease resistance protein At1g15890	--	--	putative disease resistance RPP13-like protein 1 [Rosa chinensis]
NewGene_11379	--	--	--	--	uncharacterized protein LOC112190983 [Rosa chinensis]
NewGene_15131	--	--	--	--	hypothetical protein RchiOBHm_Chr4g0409971 [Rosa chinensis]
NewGene_11970	--	--	--	--	hypothetical protein RchiOBHm_Chr5g0062491 [Rosa chinensis]
NewGene_16672	--	--	--	--	uncharacterized protein LOC112181570 [Rosa chinensis]
NewGene_3621	Molecular Function: superoxide dismutase activity (GO:0004784);; Molecular Function: metal ion binding (GO:0046872);;	K04564|1.35e-42|fve:101311956|K04564 superoxide dismutase, Fe-Mn family [EC:1.15.1.1] | (RefSeq) superoxide dismutase [Fe] 3, chloroplastic	Iron/manganese superoxide dismutases, alpha-hairpin domain	Superoxide dismutase [Fe] 3, chloroplastic OS=Arabidopsis thaliana OX=3702 GN=FSD3 PE=1 SV=1	superoxide dismutase [Fe] 3, chloroplastic isoform X2 [Rosa chinensis]
NewGene_4669	Molecular Function: molecular_function (GO:0003674);; Molecular Function: catalytic activity (GO:0003824);; Cellular Component: cellular_component (GO:0005575);; Cellular Component: intracellular (GO:0005622);; Cellular Component: obsolete cell (GO:0005623);; Cellular Component: cytoplasm (GO:0005737);; Cellular Component: endosome (GO:0005768);; Cellular Component: vacuole (GO:0005773);; Cellula…	K05658|9.50e-27|pmum:103323434|K05658 ATP-binding cassette, subfamily B (MDR/TAP), member 1 [EC:7.6.2.2] | (RefSeq) ABC transporter B family member 4-like	Reverse transcriptase (RNA-dependent DNA polymerase)	--	PREDICTED: uncharacterized mitochondrial protein AtMg00810-like [Gossypium hirsutum]
NewGene_774	--	--	--	--	hypothetical protein RchiOBHm_Chr6g0271431 [Rosa chinensis]
NewGene_10311	--	--	--	Protein FLX-like 3 OS=Arabidopsis thaliana OX=3702 GN=FLXL3 PE=1 SV=1	hypothetical protein RchiOBHm_Chr2g0146461 [Rosa chinensis]
NewGene_9430	Cellular Component: plasma membrane (GO:0005886);; Cellular Component: integral component of membrane (GO:0016021);;	--	--	--	--
NewGene_7453	--	--	--	--	uncharacterized protein LOC112191923 [Rosa chinensis]
NewGene_57	Molecular Function: nucleic acid binding (GO:0003676);; Molecular Function: RNA-DNA hybrid ribonuclease activity (GO:0004523);; Biological Process: DNA integration (GO:0015074);; Molecular Function: nucleotidyltransferase activity (GO:0016779);;	K12349|1.13e-38|ccaj:109806181|K12349 neutral ceramidase [EC:3.5.1.23] | (RefSeq) neutral ceramidase-like	--	--	uncharacterized protein LOC112178434 [Rosa chinensis]
NewGene_15302	--	K04125|1.06e-29|boe:106319842|K04125 gibberellin 2beta-dioxygenase [EC:1.14.11.13] | (RefSeq) gibberellin 2-beta-dioxygenase 7	--	--	uncharacterized protein LOC112170741 [Rosa chinensis]
NewGene_934	--	--	--	--	hypothetical protein RchiOBHm_Chr7g0189041 [Rosa chinensis]
NewGene_13237	--	--	--	--	putative F-box/FBD/LRR-repeat protein At4g03220 [Rosa chinensis]
NewGene_3372	Cellular Component: integral component of membrane (GO:0016021);;	--	--	--	--
NewGene_8028	Molecular Function: nucleic acid binding (GO:0003676);; Molecular Function: RNA-directed DNA polymerase activity (GO:0003964);; Molecular Function: zinc ion binding (GO:0008270);;	--	--	--	uncharacterized protein LOC112199593 [Rosa chinensis]
NewGene_14808	Molecular Function: asparagine-tRNA ligase activity (GO:0004816);; Molecular Function: ATP binding (GO:0005524);; Biological Process: tRNA aminoacylation for protein translation (GO:0006418);;	K01893|5.54e-14|pmum:103337158|K01893 asparaginyl-tRNA synthetase [EC:6.1.1.22] | (RefSeq) asparagine--tRNA ligase, chloroplastic/mitochondrial	--	Asparagine--tRNA ligase, chloroplastic/mitochondrial OS=Arabidopsis thaliana OX=3702 GN=SYNO PE=2 SV=3	asparagine--tRNA ligase, chloroplastic/mitochondrial-like [Rosa chinensis]
NewGene_16927	--	--	--	--	hypothetical protein RchiOBHm_Chr7g0197031 [Rosa chinensis]
NewGene_7352	--	--	--	--	uncharacterized protein LOC112196587 [Rosa chinensis]
NewGene_5418	--	K00820|4.83e-12|nta:107787623|K00820 glutamine---fructose-6-phosphate transaminase (isomerizing) [EC:2.6.1.16] | (RefSeq) glutamine--fructose-6-phosphate aminotransferase [isomerizing] 2-like	--	--	uncharacterized protein LOC112183656 [Rosa chinensis]
NewGene_378	Molecular Function: protein serine/threonine kinase activity (GO:0004674);;	--	--	--	putative non-specific serine/threonine protein kinase [Rosa chinensis]
NewGene_354	Biological Process: reproduction (GO:0000003);; Biological Process: morphogenesis of a branching structure (GO:0001763);; Biological Process: developmental process involved in reproduction (GO:0003006);; Molecular Function: molecular_function (GO:0003674);; Molecular Function: DNA-binding transcription factor activity (GO:0003700);; Biological Process: regulation of transcription, DNA-templated (…	--	--	--	hypothetical protein RchiOBHm_Chr2g0131171 [Rosa chinensis]
NewGene_12743	Molecular Function: cysteine-type peptidase activity (GO:0008234);;	--	--	--	uncharacterized protein LOC112200823 [Rosa chinensis]
NewGene_14092	--	--	--	--	hypothetical protein RchiOBHm_Chr2g0121621 [Rosa chinensis]
NewGene_2385	--	K19996|1.21e-06|zju:107435579|K19996 phosphatidylinositol transfer protein SFH5 | (RefSeq) patellin-3-like	--	--	hypothetical protein RchiOBHm_Chr3g0496501 [Rosa chinensis]
NewGene_10073	Biological Process: intracellular protein transport (GO:0006886);;	--	--	--	Down syndrome critical region protein 3 homolog [Rosa chinensis]
NewGene_3936	Molecular Function: protein kinase activity (GO:0004672);; Molecular Function: ATP binding (GO:0005524);; Biological Process: cellulose biosynthetic process (GO:0030244);;	K20718|1.47e-10|cam:101496094|K20718 LRR receptor-like serine/threonine-protein kinase ERECTA [EC:2.7.11.1] | (RefSeq) LRR receptor-like serine/threonine-protein kinase ERL1	Protein tyrosine and serine/threonine kinase	Receptor-like serine/threonine-protein kinase At1g78530 OS=Arabidopsis thaliana OX=3702 GN=At1g78530 PE=2 SV=1	receptor-like serine/threonine-protein kinase At1g78530 isoform X1 [Rosa chinensis]
NewGene_8721	--	--	--	--	putative transcription factor interactor and regulator CCHC(Zn) family [Rosa chinensis]
NewGene_6292	Molecular Function: protein serine/threonine kinase activity (GO:0004674);; Molecular Function: ATP binding (GO:0005524);; Cellular Component: integral component of membrane (GO:0016021);;	K20718|7.23e-09|pxb:103938640|K20718 LRR receptor-like serine/threonine-protein kinase ERECTA [EC:2.7.11.1] | (RefSeq) LRR receptor-like serine/threonine-protein kinase ERL1	Leucine Rich repeats (2 copies)	--	LRR receptor-like serine/threonine-protein kinase ERL1, partial [Mucuna pruriens]
NewGene_853	--	--	--	--	hypothetical protein RchiOBHm_Chr2g0128721 [Rosa chinensis]
NewGene_10861	--	--	--	--	hypothetical protein RchiOBHm_Chr4g0416081 [Rosa chinensis]
NewGene_8938	--	--	--	--	uncharacterized protein LOC112167095 [Rosa chinensis]
NewGene_9772	Biological Process: signal transduction (GO:0007165);; Molecular Function: hydrolase activity (GO:0016787);; Molecular Function: ADP binding (GO:0043531);;	K00695|3.25e-22|mtr:MTR_6g478030|K00695 sucrose synthase [EC:2.4.1.13] | (RefSeq) sucrose synthase	--	Disease resistance protein Roq1 OS=Nicotiana benthamiana OX=4100 GN=ROQ1 PE=1 SV=1	TMV resistance protein N-like [Rosa chinensis]
NewGene_13131	--	--	--	--	uncharacterized protein LOC112171559 [Rosa chinensis]
NewGene_10378	Molecular Function: nucleic acid binding (GO:0003676);; Molecular Function: RNA-DNA hybrid ribonuclease activity (GO:0004523);; Biological Process: DNA integration (GO:0015074);; Molecular Function: nucleotidyltransferase activity (GO:0016779);;	K02469|4.30e-90|lang:109359716|K02469 DNA gyrase subunit A [EC:5.6.2.2] | (RefSeq) DNA gyrase subunit A, chloroplastic/mitochondrial-like	Integrase core domain	--	putative nucleotidyltransferase, Ribonuclease H [Rosa chinensis]
NewGene_5198	Molecular Function: RNA polymerase II transcription regulatory region sequence-specific DNA binding (GO:0000977);; Cellular Component: nucleus (GO:0005634);; Biological Process: positive regulation of transcription by RNA polymerase II (GO:0045944);; Molecular Function: protein dimerization activity (GO:0046983);;	K09264|1.18e-11|qsu:111999287|K09264 MADS-box transcription factor, plant | (RefSeq) floral homeotic protein PMADS 2	SRF-type transcription factor (DNA-binding and dimerisation domain)	Agamous-like MADS-box protein AGL15 OS=Brassica napus OX=3708 GN=AGL15 PE=3 SV=1	putative transcription factor MADS-type1 family [Rosa chinensis]
NewGene_5674	--	--	--	--	hypothetical protein RchiOBHm_Chr3g0454021 [Rosa chinensis]
NewGene_6756	Biological Process: signal transduction (GO:0007165);;	--	--	--	putative TIR domain-containing protein [Rosa chinensis]
NewGene_11572	Molecular Function: protein kinase activity (GO:0004672);; Molecular Function: ATP binding (GO:0005524);; Biological Process: regulation of transcription, DNA-templated (GO:0006355);;	K04424|1.55e-08|sbi:8085533|K04424 sterile alpha motif and leucine zipper containing kinase AZK [EC:2.7.11.25] | (RefSeq) serine/threonine-protein kinase EDR1	--	--	uncharacterized protein LOC112174156 isoform X1 [Rosa chinensis]
NewGene_11648	Molecular Function: metal ion binding (GO:0046872);; Molecular Function: metalloaminopeptidase activity (GO:0070006);;	K01262|1.28e-16|nnu:104595759|K01262 Xaa-Pro aminopeptidase [EC:3.4.11.9] | (RefSeq) probable Xaa-Pro aminopeptidase P	--	Aminopeptidase P1 OS=Arabidopsis thaliana OX=3702 GN=APP1 PE=1 SV=1	hypothetical protein F2Q70_00012978 [Brassica cretica]
NewGene_1782	Molecular Function: inositol-polyphosphate 5-phosphatase activity (GO:0004445);; Molecular Function: inositol-1,4,5-trisphosphate 5-phosphatase activity (GO:0052658);; Molecular Function: inositol-1,3,4,5-tetrakisphosphate 5-phosphatase activity (GO:0052659);;	K24221|4.61e-06|fve:101293593|K24221 type I inositol polyphosphate 5-phosphatase IP5P1/2 [EC:3.1.3.56] | (RefSeq) type I inositol 1,4,5-trisphosphate 5-phosphatase 2	--	--	type I inositol polyphosphate 5-phosphatase 2-like [Rosa chinensis]
NewGene_7874	Biological Process: fatty acid biosynthetic process (GO:0006633);; Molecular Function: malonyl-CoA decarboxylase activity (GO:0050080);;	K01578|1.87e-16|fve:101302729|K01578 malonyl-CoA decarboxylase [EC:4.1.1.9] | (RefSeq) malonyl-CoA decarboxylase, mitochondrial	--	--	malonyl-CoA decarboxylase, mitochondrial isoform X2 [Rosa chinensis]
NewGene_12058	--	--	--	--	nucleolar protein 58-like [Rosa chinensis]
NewGene_4572	Biological Process: signal transduction (GO:0007165);; Cellular Component: integral component of membrane (GO:0016021);; Molecular Function: hydrolase activity (GO:0016787);; Molecular Function: ADP binding (GO:0043531);;	K13459|1.17e-275|pxb:103940745|K13459 disease resistance protein RPS2 | (RefSeq) disease resistance protein At4g27190-like isoform X1	NB-ARC domain	Probable disease resistance protein At4g27220 OS=Arabidopsis thaliana OX=3702 GN=At4g27220 PE=2 SV=1	disease resistance protein At4g27190-like [Rosa chinensis]
NewGene_3754	Molecular Function: nuclease activity (GO:0004518);; Biological Process: DNA repair (GO:0006281);; Molecular Function: metal ion binding (GO:0046872);; Molecular Function: class I DNA-(apurinic or apyrimidinic site) endonuclease activity (GO:0140078);;	--	--	DNA-(apurinic or apyrimidinic site) endonuclease OS=Arabidopsis thaliana OX=3702 GN=APE1L PE=1 SV=1	hypothetical protein C1H46_035423 [Malus baccata]
NewGene_3271	Molecular Function: molecular_function (GO:0003674);; Molecular Function: nucleic acid binding (GO:0003676);; Molecular Function: DNA binding (GO:0003677);; Molecular Function: double-stranded DNA binding (GO:0003690);; Molecular Function: binding (GO:0005488);; Cellular Component: cellular_component (GO:0005575);; Cellular Component: intracellular (GO:0005622);; Cellular Component: obsolete cell…	K13102|5.36e-14|qsu:112032837|K13102 DNA/RNA-binding protein KIN17 | (RefSeq) KIN17-like protein	--	KIN17-like protein OS=Arabidopsis thaliana OX=3702 GN=KIN17 PE=1 SV=1	DNA/RNA-binding protein, partial [Actinidia chinensis var. chinensis]
NewGene_1975	--	--	--	--	hypothetical protein RchiOBHm_Chr6g0275401 [Rosa chinensis]
NewGene_9479	Molecular Function: RNA-directed DNA polymerase activity (GO:0003964);;	--	--	--	putative RNA-directed DNA polymerase [Rosa chinensis]
NewGene_2324	Molecular Function: protein kinase activity (GO:0004672);; Molecular Function: ATP binding (GO:0005524);;	K13415|5.04e-55|han:110929858|K13415 protein brassinosteroid insensitive 1 [EC:2.7.10.1 2.7.11.1] | (RefSeq) systemin receptor SR160-like	Protein kinase domain	Probable leucine-rich repeat receptor-like protein kinase At1g35710 OS=Arabidopsis thaliana OX=3702 GN=At1g35710 PE=1 SV=1	putative protein kinase RLK-Pelle-LRR-XI-1 family [Rosa chinensis]
NewGene_1456	--	--	gag-polypeptide of LTR copia-type	--	uncharacterized protein LOC112184464 [Rosa chinensis]
NewGene_291	--	K22422|1.48e-26|aof:109833690|K22422 protein downstream neighbor of Son | (RefSeq) uncharacterized protein LOC109833690	--	--	putative transposase, Tnp1/En/Spm [Rosa chinensis]
NewGene_14218	--	--	--	--	hypothetical protein RchiOBHm_Chr2g0162741 [Rosa chinensis]
NewGene_17293	--	--	--	--	uncharacterized protein LOC112172009 isoform X2 [Rosa chinensis]
NewGene_3472	--	--	--	--	hypothetical protein RchiOBHm_Chr1g0318811 [Rosa chinensis]
NewGene_2219	--	--	--	--	uncharacterized protein LOC112184791 [Rosa chinensis]
NewGene_11732	Molecular Function: DNA binding (GO:0003677);; Biological Process: signal transduction (GO:0007165);; Molecular Function: ADP binding (GO:0043531);;	K00695|3.51e-82|mtr:MTR_6g478030|K00695 sucrose synthase [EC:2.4.1.13] | (RefSeq) sucrose synthase	TIR domain	Disease resistance protein RPV1 OS=Vitis rotundifolia OX=103349 GN=RPV1 PE=1 SV=1	TMV resistance protein N-like [Rosa chinensis]
NewGene_12769	--	--	--	--	uncharacterized protein LOC112183815 [Rosa chinensis]
NewGene_13958	--	--	--	--	hypothetical protein RchiOBHm_Chr7g0197031 [Rosa chinensis]
NewGene_5936	Cellular Component: endoplasmic reticulum (GO:0005783);; Cellular Component: plasma membrane (GO:0005886);; Biological Process: regulation of proton transport (GO:0010155);; Cellular Component: integral component of membrane (GO:0016021);;	--	--	--	proton pump-interactor 1 [Rosa chinensis]
NewGene_11518	--	--	--	--	hypothetical protein RchiOBHm_Chr5g0021581 [Rosa chinensis]
NewGene_4313	--	--	--	--	uncharacterized protein LOC112202038 [Rosa chinensis]
NewGene_12850	Cellular Component: cellular_component (GO:0005575);; Cellular Component: obsolete cell (GO:0005623);; Cellular Component: plasma membrane (GO:0005886);; Biological Process: cell communication (GO:0007154);; Biological Process: signal transduction (GO:0007165);; Biological Process: biological_process (GO:0008150);; Biological Process: cellular process (GO:0009987);; Cellular Component: membrane (…	K13459|1.08e-06|vvi:104880792|K13459 disease resistance protein RPS2 | (RefSeq) probable disease resistance protein At4g27220	--	--	uncharacterized protein LOC112169792 [Rosa chinensis]
NewGene_8502	Cellular Component: integral component of membrane (GO:0016021);;	--	--	--	hypothetical protein RchiOBHm_Chr5g0057591 [Rosa chinensis]
NewGene_15935	Molecular Function: D-galacturonate reductase activity (GO:0102098);;	K19642|2.57e-28|fve:101312822|K19642 D-galacturonate reductase [EC:1.1.1.365] | (RefSeq) D-galacturonate reductase	--	D-galacturonate reductase OS=Fragaria ananassa OX=3747 GN=GALUR PE=1 SV=1	D-galacturonate reductase-like [Rosa chinensis]
NewGene_13730	--	--	--	--	hypothetical protein EZV62_002143 [Acer yangbiense]
NewGene_12688	Cellular Component: cellular_component (GO:0005575);; Cellular Component: obsolete cell (GO:0005623);; Cellular Component: plasma membrane (GO:0005886);; Biological Process: cell communication (GO:0007154);; Biological Process: signal transduction (GO:0007165);; Biological Process: biological_process (GO:0008150);; Biological Process: cellular process (GO:0009987);; Cellular Component: membrane (…	--	--	--	plant intracellular Ras-group-related LRR protein 6 [Prunus avium]
NewGene_7617	--	K23222|5.08e-64|nta:107788612|K23222 nuclease HARBI1 [EC:3.1.-.-] | (RefSeq) uncharacterized LOC107788612	--	--	uncharacterized protein LOC112199687 [Rosa chinensis]
NewGene_13140	--	--	--	--	uncharacterized protein LOC112189953 isoform X4 [Rosa chinensis]
NewGene_11337	Cellular Component: integral component of membrane (GO:0016021);;	--	--	--	hypothetical protein RchiOBHm_Chr6g0265541 [Rosa chinensis]
NewGene_11809	Cellular Component: integral component of membrane (GO:0016021);;	--	--	--	hypothetical protein RchiOBHm_Chr1g0347071 [Rosa chinensis]
NewGene_2456	Molecular Function: protein binding (GO:0005515);;	K21596|4.62e-06|nta:107794376|K21596 calmodulin-binding transcription activator | (RefSeq) uncharacterized LOC107794376	F-box domain	F-box protein At5g07610 OS=Arabidopsis thaliana OX=3702 GN=At5g07610 PE=2 SV=1	F-box/kelch-repeat protein At3g23880-like [Rosa chinensis]
NewGene_8315	--	K01076|1.93e-10|pop:7484438|K01076 abhydrolase domain-containing protein 17 [EC:3.1.2.22] | (RefSeq) alpha/beta hydrolase domain-containing protein 17C	--	--	cysteine--tRNA ligase, chloroplastic/mitochondrial-like [Rosa chinensis]
NewGene_2483	Cellular Component: integral component of membrane (GO:0016021);;	--	--	--	hypothetical protein RchiOBHm_Chr1g0322971 [Rosa chinensis]
NewGene_9411	--	--	Pollen protein Ole e 1 like	--	uncharacterized protein LOC112167839 [Rosa chinensis]
NewGene_15917	--	--	HAD-hyrolase-like	--	hypothetical protein GH714_030370 [Hevea brasiliensis]
NewGene_13226	--	--	Domain of unknown function (DUF4218)	--	uncharacterized protein LOC112178107 [Rosa chinensis]
NewGene_9422	--	--	--	--	wall-associated receptor kinase-like 8 isoform X1 [Rosa chinensis]
NewGene_15183	Molecular Function: 6-phosphofructokinase activity (GO:0003872);; Molecular Function: ATP binding (GO:0005524);; Cellular Component: cytoplasm (GO:0005737);; Biological Process: fructose 6-phosphate metabolic process (GO:0006002);; Molecular Function: metal ion binding (GO:0046872);;	K00850|3.56e-20|pavi:110768630|K00850 6-phosphofructokinase 1 [EC:2.7.1.11] | (RefSeq) ATP-dependent 6-phosphofructokinase 2	--	ATP-dependent 6-phosphofructokinase 2 OS=Arabidopsis thaliana OX=3702 GN=PFK2 PE=1 SV=1	ATP-dependent 6-phosphofructokinase 2 [Rosa chinensis]
NewGene_470	Molecular Function: oxidoreductase activity (GO:0016491);;	K08070|3.88e-13|ath:AT1G26320|K08070 2-alkenal reductase [EC:1.3.1.74] | (RefSeq) Zinc-binding dehydrogenase family protein	--	2-alkenal reductase (NADP(+)-dependent) OS=Nicotiana tabacum OX=4097 GN=DBR PE=1 SV=1	putative oxidoreductase [Rosa chinensis]
NewGene_16447	Molecular Function: cytokinin 7-beta-glucosyltransferase activity (GO:0047807);;	K13493|2.35e-143|eus:EUTSA_v10013513mg|K13493 cytokinin-N-glucosyltransferase [EC:2.4.1.-] | (RefSeq) hypothetical protein	UDP-glucoronosyl and UDP-glucosyl transferase	UDP-glycosyltransferase 76F1 OS=Arabidopsis thaliana OX=3702 GN=UGT76F1 PE=2 SV=1	UDP-glycosyltransferase 76F1-like [Rosa chinensis]
NewGene_2807	Molecular Function: dihydrolipoyllysine-residue succinyltransferase activity (GO:0004149);;	K00658|4.66e-06|hbr:110673438|K00658 2-oxoglutarate dehydrogenase E2 component (dihydrolipoamide succinyltransferase) [EC:2.3.1.61] | (RefSeq) dihydrolipoyllysine-residue succinyltransferase component of 2-oxoglutarate dehydrogenase complex 1, mitochondrial-like isoform X1	--	Dihydrolipoyllysine-residue succinyltransferase component of 2-oxoglutarate dehydrogenase complex 2, mitochondrial OS=Arabidopsis thaliana OX=3702 GN=At4g26910 PE=1 SV=2	dihydrolipoyllysine-residue succinyltransferase component of 2-oxoglutarate dehydrogenase complex 2, mitochondrial-like [Rosa chinensis]
NewGene_12319	Molecular Function: cysteine-type peptidase activity (GO:0008234);;	--	Ulp1 protease family, C-terminal catalytic domain	--	uncharacterized protein LOC112191799 [Rosa chinensis]
NewGene_8536	--	K11593|5.64e-07|fve:101295208|K11593 eukaryotic translation initiation factor 2C | (RefSeq) protein argonaute 4-like	--	--	hypothetical protein RchiOBHm_Chr4g0446141 [Rosa chinensis]
NewGene_10278	Biological Process: formation of cytoplasmic translation initiation complex (GO:0001732);; Biological Process: cytoplasmic translation (GO:0002181);; Biological Process: cytoplasmic translational initiation (GO:0002183);; Biological Process: translation reinitiation (GO:0002188);; Molecular Function: molecular_function (GO:0003674);; Molecular Function: nucleic acid binding (GO:0003676);; Molecul…	K01593|4.56e-14|jre:109020052|K01593 aromatic-L-amino-acid/L-tryptophan decarboxylase [EC:4.1.1.28 4.1.1.105] | (RefSeq) tryptophan decarboxylase TDC2-like	Reverse transcriptase (RNA-dependent DNA polymerase)	Retrovirus-related Pol polyprotein from transposon TNT 1-94 OS=Nicotiana tabacum OX=4097 PE=2 SV=1	hypothetical protein VITISV_015433 [Vitis vinifera]
NewGene_16858	--	--	--	--	hypothetical protein RchiOBHm_Chr1g0316161 [Rosa chinensis]
NewGene_15299	Biological Process: intracellular protein transport (GO:0006886);; Cellular Component: RIC1-RGP1 guanyl-nucleotide exchange factor complex (GO:0034066);;	K20476|4.58e-30|fve:101309842|K20476 RAB6A-GEF complex partner protein 1 | (RefSeq) RAB6A-GEF complex partner protein 1-like	--	--	RAB6A-GEF complex partner protein 1-like [Rosa chinensis]
NewGene_459	Molecular Function: DNA binding (GO:0003677);; Molecular Function: protein dimerization activity (GO:0046983);;	--	Domain of unknown function (DUF4413)	--	putative HAT dimerization domain, ribonuclease H-like domain, hAT-like transposase, RNase-H [Rosa chinensis]
NewGene_11074	--	--	--	--	hypothetical protein RchiOBHm_Chr2g0134721 [Rosa chinensis]
NewGene_11223	--	--	--	--	uncharacterized protein LOC112195036 [Rosa chinensis]
NewGene_3565	--	--	--	--	Uncharacterized protein TCM_019693 isoform 3, partial [Theobroma cacao]
NewGene_6491	Molecular Function: RNA binding (GO:0003723);;	--	CRS1 / YhbY (CRM) domain	CRM-domain containing factor CFM2, chloroplastic OS=Arabidopsis thaliana OX=3702 GN=CFM2 PE=1 SV=1	CRM-domain containing factor CFM3A, chloroplastic/mitochondrial-like [Rosa chinensis]
NewGene_4189	--	--	--	--	uncharacterized protein LOC112194291 [Rosa chinensis]
NewGene_8660	Molecular Function: protein dimerization activity (GO:0046983);;	K21437|4.41e-25|ccav:112523844|K21437 ankyrin repeat domain-containing protein 13 | (RefSeq) uncharacterized protein LOC112523844	hAT family C-terminal dimerisation region	Putative AC transposase OS=Zea mays OX=4577 PE=2 SV=2	PREDICTED: uncharacterized protein LOC105349496 [Fragaria vesca subsp. vesca]
NewGene_1984	Cellular Component: integral component of membrane (GO:0016021);;	--	--	--	--
NewGene_7286	Molecular Function: RNA-directed DNA polymerase activity (GO:0003964);;	K23288|5.11e-55|gra:105761952|K23288 syndetin | (RefSeq) uncharacterized LOC105761952	Reverse transcriptase (RNA-dependent DNA polymerase)	Retrovirus-related Pol polyprotein from transposon TNT 1-94 OS=Nicotiana tabacum OX=4097 PE=2 SV=1	putative RNA-directed DNA polymerase [Rosa chinensis]
NewGene_14868	--	--	Domain of unknown function (DUF4216)	--	hypothetical protein RchiOBHm_Chr2g0106121 [Rosa chinensis]
NewGene_15929	Molecular Function: DNA binding (GO:0003677);; Molecular Function: protein dimerization activity (GO:0046983);;	--	Domain of unknown function (DUF4413)	--	putative HAT dimerization domain, ribonuclease H-like domain, hAT-like transposase, RNase-H [Rosa chinensis]
NewGene_13677	--	--	--	--	hypothetical protein RchiOBHm_Chr7g0178401 [Rosa chinensis]
NewGene_5260	Molecular Function: protein dimerization activity (GO:0046983);;	--	Domain of unknown function (DUF4371)	--	zinc finger MYM-type protein 1-like [Rosa chinensis]
NewGene_6134	Biological Process: double-strand break repair via homologous recombination (GO:0000724);; Biological Process: recombinational repair (GO:0000725);; Molecular Function: molecular_function (GO:0003674);; Molecular Function: nucleic acid binding (GO:0003676);; Molecular Function: DNA binding (GO:0003677);; Molecular Function: DNA helicase activity (GO:0003678);; Molecular Function: catalytic activi…	K10899|5.80e-41|fve:101300545|K10899 ATP-dependent DNA helicase Q1 [EC:3.6.4.12] | (RefSeq) mediator of RNA polymerase II transcription subunit 34	RecQ zinc-binding	ATP-dependent DNA helicase Q-like 2 OS=Arabidopsis thaliana OX=3702 GN=RECQL2 PE=1 SV=1	mediator of RNA polymerase II transcription subunit 34-like isoform X4 [Rosa chinensis]
NewGene_9922	Molecular Function: aminoacyl-tRNA editing activity (GO:0002161);; Molecular Function: valine-tRNA ligase activity (GO:0004832);; Molecular Function: ATP binding (GO:0005524);; Biological Process: tRNA aminoacylation for protein translation (GO:0006418);;	--	--	--	valine--tRNA ligase, mitochondrial 1-like isoform X2 [Rosa chinensis]
NewGene_13404	--	--	--	--	hypothetical protein RchiOBHm_Chr1g0357491 [Rosa chinensis]
NewGene_3795	--	--	--	--	--
NewGene_4564	Cellular Component: integral component of membrane (GO:0016021);;	--	--	--	hypothetical protein RchiOBHm_Chr7g0198471 [Rosa chinensis]
NewGene_14308	--	--	--	--	hypothetical protein RchiOBHm_Chr2g0152041 [Rosa chinensis]
NewGene_14110	--	--	--	--	PREDICTED: uncharacterized protein LOC103337921 isoform X1 [Prunus mume]
NewGene_4087	--	--	--	BTB/POZ domain-containing protein FBL11 OS=Arabidopsis thaliana OX=3702 GN=FBL11 PE=2 SV=2	BTB/POZ domain-containing protein FBL11-like [Rosa chinensis]
NewGene_16465	Cellular Component: integral component of membrane (GO:0016021);;	K06199|2.27e-11|fve:101312412|K06199 fluoride exporter | (RefSeq) UPF0695 membrane protein C977.11/PB8B6.06c-like	--	--	fluoride export protein 2-like isoform X2 [Vigna unguiculata]
NewGene_15696	Biological Process: signal transduction (GO:0007165);; Molecular Function: ADP binding (GO:0043531);;	K00695|4.56e-18|mtr:MTR_6g478030|K00695 sucrose synthase [EC:2.4.1.13] | (RefSeq) sucrose synthase	--	Disease resistance protein RUN1 OS=Vitis rotundifolia OX=103349 GN=RUN1 PE=1 SV=1	TMV resistance protein N-like [Rosa chinensis]
NewGene_16411	Molecular Function: nucleic acid binding (GO:0003676);; Molecular Function: RNA-DNA hybrid ribonuclease activity (GO:0004523);;	--	Reverse transcriptase-like	--	uncharacterized protein LOC112164202 [Rosa chinensis]
NewGene_15645	Cellular Component: integral component of membrane (GO:0016021);;	--	--	--	hypothetical protein RchiOBHm_Chr1g0320291 [Rosa chinensis]
NewGene_10059	--	--	--	--	hypothetical protein RchiOBHm_Chr5g0047411 [Rosa chinensis]
NewGene_7794	Molecular Function: DNA binding (GO:0003677);; Molecular Function: transposase activity (GO:0004803);; Biological Process: transposition, DNA-mediated (GO:0006313);; Molecular Function: zinc ion binding (GO:0008270);;	K17086|3.48e-32|fve:101300290|K17086 transmembrane 9 superfamily member 2/4 | (RefSeq) uncharacterized LOC101300290	SWIM zinc finger	--	uncharacterized protein LOC112199794 [Rosa chinensis]
NewGene_16165	Molecular Function: ligase activity (GO:0016874);;	K01892|4.35e-27|fve:101304051|K01892 histidyl-tRNA synthetase [EC:6.1.1.21] | (RefSeq) histidine--tRNA ligase	--	Histidine--tRNA ligase, cytoplasmic OS=Arabidopsis thaliana OX=3702 GN=At3g02760 PE=2 SV=1	histidine--tRNA ligase, cytoplasmic-like [Rosa chinensis]
NewGene_1707	--	--	--	--	hypothetical protein RchiOBHm_Chr3g0456411 [Rosa chinensis]
NewGene_2899	Molecular Function: DNA binding (GO:0003677);; Cellular Component: nucleus (GO:0005634);; Biological Process: regulation of transcription, DNA-templated (GO:0006355);;	--	No apical meristem (NAM) protein	NAC domain-containing protein 71 OS=Arabidopsis thaliana OX=3702 GN=NAC071 PE=2 SV=1	NAC domain-containing protein 71-like [Rosa chinensis]
NewGene_7772	--	K12153|8.77e-15|vra:106778952|K12153 phenylalanine N-monooxygenase [EC:1.14.14.40] | (RefSeq) isoleucine N-monooxygenase 2-like	Domain of unknown function (DUF4218)	--	uncharacterized protein LOC112191839 isoform X1 [Rosa chinensis]
NewGene_15450	Molecular Function: RNA binding (GO:0003723);;	--	--	--	putative double-stranded RNA-binding domain-containing protein [Rosa chinensis]
NewGene_6086	--	--	--	--	hypothetical protein RchiOBHm_Chr7g0236411 [Rosa chinensis]
NewGene_13532	Cellular Component: integral component of membrane (GO:0016021);;	--	--	--	hypothetical protein RchiOBHm_Chr3g0453231 [Rosa chinensis]
NewGene_974	--	--	--	--	hypothetical protein RchiOBHm_Chr5g0029101 [Rosa chinensis]
NewGene_13963	Molecular Function: RNA-directed DNA polymerase activity (GO:0003964);;	K12667|9.60e-12|qsu:112019243|K12667 oligosaccharyltransferase complex subunit delta (ribophorin II) | (RefSeq) dolichyl-diphosphooligosaccharide--protein glycosyltransferase subunit 2	--	--	putative RNA-directed DNA polymerase [Rosa chinensis]
NewGene_4458	Molecular Function: DNA binding (GO:0003677);; Cellular Component: nucleus (GO:0005634);; Biological Process: double-strand break repair (GO:0006302);; Biological Process: DNA recombination (GO:0006310);;	K10886|8.07e-14|fve:101300686|K10886 DNA-repair protein XRCC4 | (RefSeq) DNA repair protein XRCC4	--	DNA repair protein XRCC4 OS=Arabidopsis thaliana OX=3702 GN=XRCC4 PE=1 SV=2	DNA repair protein XRCC4-like isoform X2 [Rosa chinensis]
NewGene_406	Biological Process: proteolysis (GO:0006508);; Molecular Function: cysteine-type peptidase activity (GO:0008234);; Molecular Function: transaminase activity (GO:0008483);;	--	Plant mobile domain	--	probable serine/threonine-protein kinase kinX [Rosa chinensis]
NewGene_2460	Molecular Function: DNA helicase activity (GO:0003678);; Molecular Function: ATP binding (GO:0005524);;	--	--	--	helicase-like transcription factor CHR28 isoform X3 [Rosa chinensis]
NewGene_16670	Cellular Component: integral component of membrane (GO:0016021);; Molecular Function: transmembrane transporter activity (GO:0022857);;	--	--	WAT1-related protein At5g40240 OS=Arabidopsis thaliana OX=3702 GN=At5g40240 PE=2 SV=1	hypothetical protein RchiOBHm_Chr1g0315171 [Rosa chinensis]
NewGene_10938	--	--	--	--	hypothetical protein RchiOBHm_Chr3g0464561 [Rosa chinensis]
NewGene_7291	--	--	--	--	hypothetical protein RchiOBHm_Chr6g0284291 [Rosa chinensis]
NewGene_5002	Cellular Component: integral component of membrane (GO:0016021);;	--	--	--	hypothetical protein RchiOBHm_Chr5g0013831 [Rosa chinensis]
NewGene_9842	Molecular Function: peptidyl-prolyl cis-trans isomerase activity (GO:0003755);; Cellular Component: chloroplast thylakoid membrane (GO:0009535);;	--	--	Peptidyl-prolyl cis-trans isomerase FKBP16-4, chloroplastic OS=Arabidopsis thaliana OX=3702 GN=FKBP16-4 PE=1 SV=1	peptidyl-prolyl cis-trans isomerase FKBP16-4, chloroplastic isoform X1 [Brassica rapa]
NewGene_562	--	--	--	--	hypothetical protein RchiOBHm_Chr6g0263841 [Rosa chinensis]
NewGene_16856	--	--	gag-polypeptide of LTR copia-type	--	hypothetical protein RchiOBHm_Chr1g0376911 [Rosa chinensis]
NewGene_6206	Molecular Function: glycine-tRNA ligase activity (GO:0004820);; Molecular Function: ATP binding (GO:0005524);; Cellular Component: cytoplasm (GO:0005737);; Biological Process: glycyl-tRNA aminoacylation (GO:0006426);;	K01880|1.84e-18|mtr:MTR_3g006740|K01880 glycyl-tRNA synthetase [EC:6.1.1.14] | (RefSeq) glycyl-tRNA synthetase/glycine-tRNA ligase	--	Glycine--tRNA ligase, mitochondrial 1 OS=Arabidopsis thaliana OX=3702 GN=At1g29880 PE=1 SV=1	putative glycine--tRNA ligase [Rosa chinensis]
NewGene_8727	--	--	--	--	uncharacterized protein LOC112201543 [Rosa chinensis]
NewGene_15069	--	--	WRC	--	uncharacterized protein LOC112197587 [Rosa chinensis]
NewGene_6511	Cellular Component: Golgi membrane (GO:0000139);; Molecular Function: structural molecule activity (GO:0005198);; Biological Process: intracellular protein transport (GO:0006886);; Biological Process: vesicle-mediated transport (GO:0016192);; Cellular Component: membrane coat (GO:0030117);; Cellular Component: COPI-coated vesicle membrane (GO:0030663);;	K17302|4.65e-22|fve:101299696|K17302 coatomer subunit beta' | (RefSeq) coatomer subunit beta'-3-like	--	--	coatomer subunit beta'-3-like [Rosa chinensis]
NewGene_6062	--	--	--	--	Leucine-rich repeat-containing protein 40 [Morus notabilis]
NewGene_3505	--	--	--	--	hypothetical protein RchiOBHm_Chr5g0065001 [Rosa chinensis]
NewGene_11228	Molecular Function: polynucleotide adenylyltransferase activity (GO:0004652);;	--	--	--	protein HESO1-like isoform X3 [Rosa chinensis]
NewGene_16267	--	--	--	--	uncharacterized protein LOC112188637 [Rosa chinensis]
NewGene_4885	--	--	--	--	uncharacterized protein At2g37660, chloroplastic [Rosa chinensis]
NewGene_16272	--	--	--	--	hypothetical protein TorRG33x02_033070 [Trema orientale]
NewGene_9185	Molecular Function: zinc ion binding (GO:0008270);;	--	MuDR family transposase	--	uncharacterized protein LOC112203764 [Rosa chinensis]
NewGene_14428	Cellular Component: integral component of membrane (GO:0016021);;	--	--	--	hypothetical protein RchiOBHm_Chr5g0029211 [Rosa chinensis]
NewGene_8999	--	--	--	--	zinc finger BED domain-containing protein RICESLEEPER 2-like [Rosa chinensis]
NewGene_6540	--	--	--	--	uncharacterized protein LOC112179962 [Rosa chinensis]
NewGene_5819	--	--	--	--	hypothetical protein RchiOBHm_Chr6g0253301 [Rosa chinensis]
NewGene_10359	--	--	--	--	hypothetical protein RchiOBHm_Chr1g0353831 [Rosa chinensis]
NewGene_15425	Cellular Component: integral component of membrane (GO:0016021);;	K15104|1.55e-14|fve:101310100|K15104 solute carrier family 25 (mitochondrial oxoglutarate transporter), member 11 | (RefSeq) mitochondrial dicarboxylate/tricarboxylate transporter DTC-like	--	Mitochondrial dicarboxylate/tricarboxylate transporter DTC OS=Arabidopsis thaliana OX=3702 GN=DTC PE=1 SV=1	agamous-like MADS-box protein AGL30 [Rosa chinensis]
NewGene_957	--	--	--	--	hypothetical protein RchiOBHm_Chr7g0197031 [Rosa chinensis]
NewGene_6963	--	--	--	Probable serine/threonine-protein kinase WNK7 OS=Arabidopsis thaliana OX=3702 GN=WNK7 PE=2 SV=1	--
NewGene_2917	Cellular Component: integral component of membrane (GO:0016021);;	--	--	--	hypothetical protein RchiOBHm_Chr2g0126451 [Rosa chinensis]
NewGene_15693	Molecular Function: DNA binding (GO:0003677);; Molecular Function: ADP binding (GO:0043531);;	K16226|1.05e-06|eus:EUTSA_v10000750mg|K16226 disease resistance protein RPS4 | (RefSeq) hypothetical protein	Leucine Rich repeats (2 copies)	Disease resistance protein Roq1 OS=Nicotiana benthamiana OX=4100 GN=ROQ1 PE=1 SV=1	PREDICTED: TMV resistance protein N-like isoform X2 [Fragaria vesca subsp. vesca]
NewGene_4149	Molecular Function: DNA binding (GO:0003677);; Molecular Function: transposase activity (GO:0004803);; Biological Process: transposition, DNA-mediated (GO:0006313);;	--	--	--	uncharacterized protein LOC112199525 [Rosa chinensis]
NewGene_15846	Molecular Function: DNA binding (GO:0003677);; Biological Process: signal transduction (GO:0007165);; Molecular Function: ADP binding (GO:0043531);;	--	--	--	TMV resistance protein N-like isoform X2 [Rosa chinensis]
NewGene_2318	Molecular Function: AMP deaminase activity (GO:0003876);; Biological Process: IMP salvage (GO:0032264);;	K01490|4.52e-12|fve:101302951|K01490 AMP deaminase [EC:3.5.4.6] | (RefSeq) AMP deaminase	--	AMP deaminase OS=Arabidopsis thaliana OX=3702 GN=AMPD PE=1 SV=2	AMP deaminase isoform X1 [Rosa chinensis]
NewGene_267	--	K05658|2.46e-07|egr:104416962|K05658 ATP-binding cassette, subfamily B (MDR/TAP), member 1 [EC:7.6.2.2] | (RefSeq) putative multidrug resistance protein	gag-polypeptide of LTR copia-type	--	hypothetical protein RchiOBHm_Chr1g0375621 [Rosa chinensis]
NewGene_12520	Molecular Function: nucleic acid binding (GO:0003676);; Biological Process: rRNA processing (GO:0006364);; Molecular Function: exoribonuclease II activity (GO:0008859);;	K18327|6.41e-18|fve:101299064|K18327 RNA exonuclease 4 [EC:3.1.-.-] | (RefSeq) RNA exonuclease 4-like	--	--	uncharacterized protein LOC112200608 [Rosa chinensis]
NewGene_1657	Molecular Function: NAD+ ADP-ribosyltransferase activity (GO:0003950);; Cellular Component: integral component of membrane (GO:0016021);;	K24070|1.77e-19|fve:101303864|K24070 poly [ADP-ribose] polymerase 1 [EC:2.4.2.30] | (RefSeq) poly [ADP-ribose] polymerase 1	Poly(ADP-ribose) polymerase catalytic domain	Poly [ADP-ribose] polymerase 1 OS=Arabidopsis thaliana OX=3702 GN=PARP1 PE=1 SV=2	poly [ADP-ribose] polymerase 1-like [Rosa chinensis]
NewGene_929	Cellular Component: integral component of membrane (GO:0016021);;	--	--	--	hypothetical protein RchiOBHm_Chr1g0364741 [Rosa chinensis]
NewGene_11151	Molecular Function: nucleic acid binding (GO:0003676);; Molecular Function: RNA-directed DNA polymerase activity (GO:0003964);; Molecular Function: zinc ion binding (GO:0008270);;	--	--	--	putative RNA-directed DNA polymerase [Rosa chinensis]
NewGene_1477	Molecular Function: GTP binding (GO:0005525);;	K15032|6.84e-09|adu:107461062|K15032 mTERF domain-containing protein, mitochondrial | (RefSeq) transcription termination factor MTERF4, chloroplastic	--	Dynamin-related protein 5A OS=Glycine max OX=3847 PE=2 SV=1	hypothetical protein BHM03_00061276 [Ensete ventricosum]
NewGene_3935	--	--	--	--	hypothetical protein [Rosa rugosa]
NewGene_13541	--	--	--	--	uncharacterized protein LOC112174844 isoform X1 [Rosa chinensis]
NewGene_9878	--	--	--	--	uncharacterized protein LOC112166232 [Rosa chinensis]
NewGene_16444	--	--	--	--	hypothetical protein RchiOBHm_Chr4g0392811 [Rosa chinensis]
NewGene_4135	--	--	--	--	hypothetical protein RchiOBHm_Chr6g0277891 [Rosa chinensis]
NewGene_4653	Molecular Function: ubiquitin activating enzyme activity (GO:0004839);; Biological Process: DNA repair (GO:0006281);; Molecular Function: transferase activity, transferring acyl groups (GO:0016746);; Molecular Function: metal ion binding (GO:0046872);;	K10683|2.11e-18|fve:101306987|K10683 BRCA1-associated RING domain protein 1 | (RefSeq) protein BREAST CANCER SUSCEPTIBILITY 1 homolog	--	--	BRCA1-associated RING domain protein 1 [Rosa chinensis]
NewGene_1334	Cellular Component: retrotransposon nucleocapsid (GO:0000943);; Molecular Function: molecular_function (GO:0003674);; Molecular Function: nucleic acid binding (GO:0003676);; Molecular Function: RNA binding (GO:0003723);; Molecular Function: catalytic activity (GO:0003824);; Molecular Function: DNA-directed DNA polymerase activity (GO:0003887);; Molecular Function: RNA-directed DNA polymerase acti…	K01183|2.49e-27|csat:104773476|K01183 chitinase [EC:3.2.1.14] | (RefSeq) chitinase-3-like protein 2	--	--	PREDICTED: uncharacterized protein LOC109115687 [Nelumbo nucifera]
NewGene_10794	--	--	--	--	putative NAD(P)-binding domain-containing protein [Rosa chinensis]
NewGene_6886	--	--	--	--	hypothetical protein RchiOBHm_Chr4g0420281 [Rosa chinensis]
NewGene_757	--	--	--	--	hypothetical protein RchiOBHm_Chr2g0162741 [Rosa chinensis]
NewGene_17170	Molecular Function: DNA-binding transcription factor activity, RNA polymerase II-specific (GO:0000981);; Molecular Function: cis-regulatory region sequence-specific DNA binding (GO:0000987);; Cellular Component: nucleus (GO:0005634);; Biological Process: positive regulation of transcription by RNA polymerase II (GO:0045944);; Molecular Function: protein dimerization activity (GO:0046983);;	K15104|1.42e-14|fve:101310100|K15104 solute carrier family 25 (mitochondrial oxoglutarate transporter), member 11 | (RefSeq) mitochondrial dicarboxylate/tricarboxylate transporter DTC-like	--	Agamous-like MADS-box protein AGL30 OS=Arabidopsis thaliana OX=3702 GN=AGL30 PE=1 SV=1	agamous-like MADS-box protein AGL65 [Rosa chinensis]
NewGene_16383	--	K00423|8.90e-24|egr:104451286|K00423 L-ascorbate oxidase [EC:1.10.3.3] | (RefSeq) LOW QUALITY PROTEIN: L-ascorbate oxidase	--	--	uncharacterized protein LOC112182887 [Rosa chinensis]
NewGene_8692	--	--	--	--	hypothetical protein RchiOBHm_Chr7g0227961 [Rosa chinensis]
NewGene_10705	Biological Process: lipid transport (GO:0006869);; Molecular Function: lipid binding (GO:0008289);;	--	--	--	unnamed protein product [Prunus armeniaca]
NewGene_14041	Molecular Function: nucleic acid binding (GO:0003676);; Molecular Function: RNA-directed DNA polymerase activity (GO:0003964);; Molecular Function: zinc ion binding (GO:0008270);; Biological Process: DNA integration (GO:0015074);;	K17545|3.81e-87|zma:103634684|K17545 serine/threonine-protein kinase ULK4 [EC:2.7.11.1] | (RefSeq) uncharacterized protein LOC103634684	Reverse transcriptase (RNA-dependent DNA polymerase)	Retrovirus-related Pol polyprotein from transposon RE1 OS=Arabidopsis thaliana OX=3702 GN=RE1 PE=2 SV=1	putative RNA-directed DNA polymerase [Rosa chinensis]
NewGene_16013	--	--	--	--	hypothetical protein RchiOBHm_Chr7g0216511 [Rosa chinensis]
NewGene_13814	--	--	--	--	hypothetical protein Pyn_18422 [Prunus yedoensis var. nudiflora]
NewGene_15234	--	K22766|1.98e-08|fve:101291355|K22766 fidgetin-like protein 1 [EC:3.6.4.-] | (RefSeq) fidgetin-like protein 1	--	ATPase family AAA domain-containing protein FIGL1 OS=Arabidopsis thaliana OX=3702 GN=FIGL1 PE=2 SV=2	hypothetical protein RchiOBHm_Chr4g0408541 [Rosa chinensis]
NewGene_9833	--	--	--	--	hypothetical protein RchiOBHm_Chr2g0084321 [Rosa chinensis]
NewGene_925	Cellular Component: cellular_component (GO:0005575);; Cellular Component: obsolete cell (GO:0005623);; Cellular Component: plasma membrane (GO:0005886);; Biological Process: cell communication (GO:0007154);; Biological Process: signal transduction (GO:0007165);; Biological Process: biological_process (GO:0008150);; Biological Process: cellular process (GO:0009987);; Cellular Component: membrane (…	--	--	--	plant intracellular Ras-group-related LRR protein 6 isoform X2 [Prunus dulcis]
NewGene_1169	Molecular Function: cysteine-type peptidase activity (GO:0008234);;	--	--	--	uncharacterized protein LOC112203988 [Rosa chinensis]
NewGene_842	Molecular Function: cysteine-type peptidase activity (GO:0008234);;	--	--	--	uncharacterized protein LOC112196908 isoform X7 [Rosa chinensis]
NewGene_2003	Biological Process: signal transduction (GO:0007165);; Molecular Function: hydrolase activity (GO:0016787);; Molecular Function: ADP binding (GO:0043531);;	K03188|2.44e-52|pxb:108866215|K03188 urease accessory protein | (RefSeq) urease accessory protein F	Leucine Rich repeats (2 copies)	Probable WRKY transcription factor 19 OS=Arabidopsis thaliana OX=3702 GN=WRKY19 PE=1 SV=1	putative toll-like receptor, P-loop containing nucleoside triphosphate hydrolase [Rosa chinensis]
NewGene_1172	--	K03549|7.21e-18|jre:108997955|K03549 KUP system potassium uptake protein | (RefSeq) potassium transporter 19-like	--	--	uncharacterized protein LOC112184856 [Rosa chinensis]
NewGene_7292	--	--	--	--	acidic leucine-rich nuclear phosphoprotein 32-related protein-like [Rosa chinensis]
NewGene_8894	Biological Process: tricarboxylic acid cycle (GO:0006099);; Molecular Function: phosphoenolpyruvate carboxylase activity (GO:0008964);; Biological Process: carbon fixation (GO:0015977);;	K01595|1.86e-40|fve:101292407|K01595 phosphoenolpyruvate carboxylase [EC:4.1.1.31] | (RefSeq) phosphoenolpyruvate carboxylase 4	--	Phosphoenolpyruvate carboxylase 4 OS=Arabidopsis thaliana OX=3702 GN=PPC4 PE=2 SV=1	putative phosphoenolpyruvate carboxylase [Rosa chinensis]
NewGene_3687	--	--	--	--	hypothetical protein RchiOBHm_Chr7g0216741 [Rosa chinensis]
NewGene_3499	Cellular Component: integral component of membrane (GO:0016021);;	--	--	--	hypothetical protein RchiOBHm_Chr1g0364741 [Rosa chinensis]
NewGene_16222	Molecular Function: protein kinase activity (GO:0004672);; Molecular Function: ATP binding (GO:0005524);;	--	Protein tyrosine and serine/threonine kinase	--	kinase suppressor of Ras 1-like [Asparagus officinalis]
NewGene_15861	--	K13414|1.50e-15|qsu:112035908|K13414 mitogen-activated protein kinase kinase kinase 1 [EC:2.7.11.25] | (RefSeq) mitogen-activated protein kinase kinase kinase 1-like	--	--	disease resistance protein RPM1-like isoform X2 [Rosa chinensis]
NewGene_5462	--	--	--	--	hypothetical protein RchiOBHm_Chr2g0130781 [Rosa chinensis]
NewGene_17422	Cellular Component: integral component of membrane (GO:0016021);;	K23544|4.65e-21|fve:101302271|K23544 serine incorporator 1/3 | (RefSeq) probable serine incorporator	Serine incorporator (Serinc)	--	putative serine incorporator/TMS membrane protein [Rosa chinensis]
NewGene_4812	Biological Process: phosphorelay signal transduction system (GO:0000160);; Cellular Component: nucleus (GO:0005634);;	K12130|1.27e-13|fve:101295449|K12130 pseudo-response regulator 5 | (RefSeq) two-component response regulator-like PRR95	--	--	two-component response regulator-like APRR5 isoform X4 [Rosa chinensis]
NewGene_9420	Molecular Function: pantothenate kinase activity (GO:0004594);; Molecular Function: ATP binding (GO:0005524);; Biological Process: coenzyme A biosynthetic process (GO:0015937);;	K09680|1.84e-36|fve:101307582|K09680 type II pantothenate kinase [EC:2.7.1.33] | (RefSeq) pantothenate kinase 1	--	Pantothenate kinase 2 OS=Oryza sativa subsp. japonica OX=39947 GN=Os09g0533100 PE=2 SV=2	pantothenate kinase 1 isoform X2 [Rosa chinensis]
NewGene_14203	Cellular Component: nucleus (GO:0005634);; Biological Process: DNA replication (GO:0006260);; Biological Process: response to ionizing radiation (GO:0010212);; Biological Process: mitotic DNA replication checkpoint (GO:0033314);;	--	--	--	uncharacterized protein LOC112177431 [Rosa chinensis]
NewGene_2311	Cellular Component: integral component of membrane (GO:0016021);;	--	--	--	hypothetical protein RchiOBHm_Chr2g0168201 [Rosa chinensis]
NewGene_12482	Molecular Function: DNA binding (GO:0003677);; Cellular Component: nucleus (GO:0005634);;	--	B3 DNA binding domain	Putative B3 domain-containing protein Os03g0621600 OS=Oryza sativa subsp. japonica OX=39947 GN=Os03g0621600 PE=3 SV=1	B3 domain-containing protein Os01g0723500-like [Rosa chinensis]
NewGene_1554	--	--	--	--	uncharacterized protein LOC112184961 [Rosa chinensis]
NewGene_5128	--	--	--	--	uncharacterized protein LOC112181279 [Rosa chinensis]
NewGene_3325	Cellular Component: integral component of membrane (GO:0016021);;	--	Cyclin M transmembrane N-terminal domain	DUF21 domain-containing protein At1g55930, chloroplastic OS=Arabidopsis thaliana OX=3702 GN=CBSDUFCH2 PE=2 SV=2	putative DUF21 domain-containing protein At3g13070, chloroplastic [Rosa chinensis]
NewGene_12437	--	--	--	--	unnamed protein product [Prunus armeniaca]
NewGene_4302	Molecular Function: nucleic acid binding (GO:0003676);; Cellular Component: nucleus (GO:0005634);;	K12830|1.08e-37|pper:18769711|K12830 splicing factor 3B subunit 3 | (RefSeq) splicing factor 3B subunit 3	--	--	probable splicing factor 3B subunit 3 isoform X2 [Rosa chinensis]
NewGene_15137	Biological Process: single strand break repair (GO:0000012);; Molecular Function: molecular_function (GO:0003674);; Molecular Function: catalytic activity (GO:0003824);; Molecular Function: DNA ligase activity (GO:0003909);; Molecular Function: DNA ligase (ATP) activity (GO:0003910);; Cellular Component: cellular_component (GO:0005575);; Cellular Component: intracellular (GO:0005622);; Cellular C…	--	--	--	uncharacterized protein LOC112177893 [Rosa chinensis]
NewGene_5721	Molecular Function: methyltransferase activity (GO:0008168);; Biological Process: methylation (GO:0032259);; Molecular Function: metal ion binding (GO:0046872);; Molecular Function: thebane O-demethylase activity (GO:0102803);; Molecular Function: codeine O-demethylase activity (GO:0102805);;	K14975|2.23e-08|psom:113311621|K14975 codeine 3-O-demethylase [EC:1.14.11.32] | (RefSeq) codeine O-demethylase	2OG-Fe(II) oxygenase superfamily	Codeine O-demethylase OS=Papaver somniferum OX=3469 GN=CODM PE=1 SV=1	protein SRG1-like [Rosa chinensis]
NewGene_11222	--	--	--	--	uncharacterized protein LOC112194411 [Rosa chinensis]
NewGene_14498	Molecular Function: nucleic acid binding (GO:0003676);; Molecular Function: RNA-directed DNA polymerase activity (GO:0003964);; Molecular Function: zinc ion binding (GO:0008270);;	--	--	--	uncharacterized protein LOC112177636 [Rosa chinensis]
NewGene_1575	Cellular Component: integral component of membrane (GO:0016021);;	--	--	--	hypothetical protein RchiOBHm_Chr0c36g0502921 [Rosa chinensis]
NewGene_17369	Molecular Function: DNA binding (GO:0003677);; Cellular Component: nucleus (GO:0005634);;	--	B3 DNA binding domain	--	B3 domain-containing protein LOC_Os12g40080-like [Rosa chinensis]
NewGene_224	--	--	--	--	uncharacterized protein LOC112190762 [Rosa chinensis]
NewGene_7778	--	K20032|3.13e-06|oeu:111412573|K20032 palmitoyltransferase ZDHHC13/17 [EC:2.3.1.225] | (RefSeq) probable protein S-acyltransferase 23	gag-polypeptide of LTR copia-type	--	uncharacterized protein LOC112203712 [Rosa chinensis]
NewGene_6948	Molecular Function: 2,3-dimethylmalate lyase activity (GO:0047529);;	--	--	--	uncharacterized protein LOC112197081 isoform X5 [Rosa chinensis]
NewGene_3661	--	--	--	--	putative quinoprotein alcohol dehydrogenase-like superfamily [Rosa chinensis]
NewGene_3533	--	--	--	--	probable LRR receptor-like serine/threonine-protein kinase At1g56130 [Rosa chinensis]
NewGene_14277	Molecular Function: cysteine-type peptidase activity (GO:0008234);;	--	TNP1/EN/SPM transposase	--	uncharacterized protein LOC112177471 [Rosa chinensis]
NewGene_10622	Molecular Function: histone-lysine N-methyltransferase activity (GO:0018024);;	K11426|7.63e-09|mdm:103401856|K11426 [histone H3]-lysine4/36 N-trimethyltransferase SMYD [EC:2.1.1.354 2.1.1.357] | (RefSeq) histone-lysine N-methyltransferase ASHR1	--	Histone-lysine N-methyltransferase ASHR1 OS=Arabidopsis thaliana OX=3702 GN=ASHR1 PE=1 SV=2	histone-lysine N-methyltransferase ASHR1-like isoform X2 [Rosa chinensis]
NewGene_15747	--	--	--	--	hypothetical protein RchiOBHm_Chr2g0173871 [Rosa chinensis]
NewGene_2530	Molecular Function: DNA binding (GO:0003677);;	K12860|1.67e-12|vvi:100243262|K12860 pre-mRNA-splicing factor CDC5/CEF1 | (RefSeq) cell division cycle 5-like protein	--	Cell division cycle 5-like protein OS=Arabidopsis thaliana OX=3702 GN=CDC5 PE=1 SV=2	cell division cycle 5-like protein [Rosa chinensis]
NewGene_7345	--	--	--	--	hypothetical protein RchiOBHm_Chr3g0488131 [Rosa chinensis]
NewGene_15355	--	--	--	--	hypothetical protein RchiOBHm_Chr0c23g0500831 [Rosa chinensis]
NewGene_14905	Biological Process: protein polyubiquitination (GO:0000209);; Molecular Function: molecular_function (GO:0003674);; Molecular Function: catalytic activity (GO:0003824);; Molecular Function: ubiquitin-protein transferase activity (GO:0004842);; Molecular Function: binding (GO:0005488);; Biological Process: cellular protein modification process (GO:0006464);; Biological Process: proteolysis (GO:000…	--	Ankyrin repeats (3 copies)	--	uncharacterized protein LOC112177784 [Rosa chinensis]
NewGene_5124	Molecular Function: hydrolase activity, acting on ester bonds (GO:0016788);;	K08835|9.60e-15|pavi:110751224|K08835 serine/threonine-protein kinase OSR1/STK39 [EC:2.7.11.1] | (RefSeq) serine/threonine-protein kinase BLUS1-like	Plant transposon protein	--	PREDICTED: uncharacterized protein LOC105350149 [Fragaria vesca subsp. vesca]
NewGene_5559	--	K12874|2.48e-26|qsu:112031791|K12874 intron-binding protein aquarius | (RefSeq) LOW QUALITY PROTEIN: intron-binding protein aquarius-like	Reverse transcriptase (RNA-dependent DNA polymerase)	--	uncharacterized protein LOC112200370 [Rosa chinensis]
NewGene_7153	Cellular Component: integral component of membrane (GO:0016021);;	--	--	--	actin cytoskeleton-regulatory complex protein pan1-like [Rosa chinensis]
NewGene_6768	--	--	--	--	uncharacterized protein LOC112196411 isoform X6 [Rosa chinensis]
NewGene_8503	Cellular Component: integral component of membrane (GO:0016021);;	K10881|3.89e-11|pavi:110761851|K10881 26 proteasome complex subunit DSS1 | (RefSeq) protein DSS1 HOMOLOG ON CHROMOSOME V-like	--	--	hypothetical protein RchiOBHm_Chr5g0016901 [Rosa chinensis]
NewGene_7431	Molecular Function: DNA binding (GO:0003677);; Molecular Function: protein dimerization activity (GO:0046983);;	K03283|1.02e-11|jre:108998998|K03283 heat shock 70kDa protein 1/2/6/8 | (RefSeq) heat shock cognate 70 kDa protein 2	BED zinc finger	Zinc finger BED domain-containing protein RICESLEEPER 2 OS=Oryza sativa subsp. japonica OX=39947 GN=Os03g0733400 PE=2 SV=1	zinc finger BED domain-containing protein RICESLEEPER 2-like [Rosa chinensis]
NewGene_12394	Molecular Function: cysteine-type peptidase activity (GO:0008234);;	--	Ulp1 protease family, C-terminal catalytic domain	--	uncharacterized protein LOC112172560 [Rosa chinensis]
NewGene_13709	--	--	--	--	PREDICTED: MATH and LRR domain-containing protein PFE0570w-like [Fragaria vesca subsp. vesca]
NewGene_7793	--	K12412|6.43e-11|pmum:103327756|K12412 pheromone receptor transcription factor | (RefSeq) agamous-like MADS-box protein AGL27	--	--	kinesin-related protein 4-like [Rosa chinensis]
NewGene_4785	Molecular Function: cysteine-type peptidase activity (GO:0008234);; Cellular Component: integral component of membrane (GO:0016021);;	--	--	--	putative Ulp1 protease family catalytic domain-containing protein [Rosa chinensis]
NewGene_11112	Molecular Function: zinc ion binding (GO:0008270);;	--	--	--	uncharacterized protein LOC112169328 [Rosa chinensis]
NewGene_14985	Biological Process: microtubule cytoskeleton organization (GO:0000226);; Cellular Component: cellular_component (GO:0005575);; Cellular Component: intracellular (GO:0005622);; Cellular Component: obsolete cell (GO:0005623);; Cellular Component: nucleus (GO:0005634);; Cellular Component: cytoplasm (GO:0005737);; Cellular Component: cytoskeleton (GO:0005856);; Cellular Component: microtubule (GO:00…	--	--	--	putative interactor of constitutive active ROPs [Rosa chinensis]
NewGene_1174	--	--	--	--	uncharacterized protein LOC112196577 isoform X1 [Rosa chinensis]
NewGene_10901	Molecular Function: nucleic acid binding (GO:0003676);; Molecular Function: RNA-DNA hybrid ribonuclease activity (GO:0004523);;	--	Reverse transcriptase-like	--	putative ribonuclease H-like domain-containing protein [Rosa chinensis]
NewGene_7466	Molecular Function: DNA binding (GO:0003677);; Biological Process: signal transduction (GO:0007165);; Molecular Function: ADP binding (GO:0043531);;	K16225|3.83e-17|csat:104760397|K16225 probable WRKY transcription factor 52 | (RefSeq) disease resistance protein RRS1-like	--	Disease resistance protein RUN1 OS=Vitis rotundifolia OX=103349 GN=RUN1 PE=1 SV=1	disease resistance-like protein DSC1 isoform X1 [Rosa chinensis]
NewGene_446	Molecular Function: nucleic acid binding (GO:0003676);; Molecular Function: RNA-directed DNA polymerase activity (GO:0003964);; Molecular Function: RNA-DNA hybrid ribonuclease activity (GO:0004523);;	K12667|8.24e-09|qsu:112019243|K12667 oligosaccharyltransferase complex subunit delta (ribophorin II) | (RefSeq) dolichyl-diphosphooligosaccharide--protein glycosyltransferase subunit 2	--	--	putative RNA-directed DNA polymerase [Rosa chinensis]
NewGene_7252	Molecular Function: DNA binding (GO:0003677);; Cellular Component: nucleus (GO:0005634);; Cellular Component: integral component of membrane (GO:0016021);; Cellular Component: host cell nucleus (GO:0042025);; Molecular Function: metal ion binding (GO:0046872);;	--	--	Squamosa promoter-binding-like protein 1 OS=Arabidopsis thaliana OX=3702 GN=SPL1 PE=1 SV=2	squamosa promoter-binding-like protein 12 [Rosa chinensis]
NewGene_7191	Molecular Function: microtubule motor activity (GO:0003777);; Molecular Function: ATP binding (GO:0005524);; Biological Process: microtubule-based movement (GO:0007018);; Molecular Function: microtubule binding (GO:0008017);;	K10400|2.26e-10|fve:101296198|K10400 kinesin family member 15 | (RefSeq) kinesin-like protein KIN12B	--	--	PREDICTED: kinesin-like protein KIN12B [Fragaria vesca subsp. vesca]
NewGene_13939	--	--	--	--	hypothetical protein RchiOBHm_Chr3g0450551 [Rosa chinensis]
NewGene_17216	Molecular Function: triglyceride lipase activity (GO:0004806);; Biological Process: lipid metabolic process (GO:0006629);;	K10691|2.72e-30|ats:109762802|K10691 E3 ubiquitin-protein ligase UBR4 [EC:2.3.2.27] | (RefSeq) LOC109762802; auxin transport protein BIG	GDSL-like Lipase/Acylhydrolase	GDSL esterase/lipase At1g20120 OS=Arabidopsis thaliana OX=3702 GN=At1g20120 PE=2 SV=1	GDSL esterase/lipase At3g14820-like [Rosa chinensis]
NewGene_15112	--	--	--	--	hypothetical protein RchiOBHm_Chr1g0358931 [Rosa chinensis]
NewGene_14595	--	--	--	--	uncharacterized protein LOC112172009 isoform X2 [Rosa chinensis]
NewGene_2072	Molecular Function: ADP binding (GO:0043531);;	K13457|2.68e-07|qsu:111991885|K13457 disease resistance protein RPM1 | (RefSeq) putative disease resistance protein At1g50180	--	--	PREDICTED: probable disease resistance protein RF9 [Fragaria vesca subsp. vesca]
NewGene_1428	Molecular Function: aminopeptidase activity (GO:0004177);;	--	--	--	putative xaa-Pro aminopeptidase [Rosa chinensis]
NewGene_5630	--	--	--	--	hypothetical protein Lalb_Chr21g0312261 [Lupinus albus]
NewGene_1846	--	--	--	--	uncharacterized protein LOC112167671 isoform X2 [Rosa chinensis]
NewGene_17190	Molecular Function: magnesium ion binding (GO:0000287);; Molecular Function: ATP binding (GO:0005524);; Biological Process: phospholipid transport (GO:0015914);; Cellular Component: integral component of membrane (GO:0016021);; Molecular Function: hydrolase activity (GO:0016787);; Molecular Function: ATPase-coupled intramembrane lipid transporter activity (GO:0140326);;	K01530|4.32e-31|pper:18782426|K01530 phospholipid-translocating ATPase [EC:7.6.2.1] | (RefSeq) probable phospholipid-transporting ATPase 8	--	Probable phospholipid-transporting ATPase 8 OS=Arabidopsis thaliana OX=3702 GN=ALA8 PE=3 SV=1	putative phospholipid-translocating ATPase [Rosa chinensis]
NewGene_14372	--	--	--	--	uncharacterized protein LOC112189078 [Rosa chinensis]
NewGene_5651	Molecular Function: cysteine-type peptidase activity (GO:0008234);;	--	--	--	uncharacterized protein LOC112203848 [Rosa chinensis]
NewGene_10469	Molecular Function: UDP-glycosyltransferase activity (GO:0008194);;	K13227|4.08e-95|bdi:100830893|K13227 UDP-glucosyltransferase BX8/BX9 [EC:2.4.1.202] | (RefSeq) DIMBOA UDP-glucosyltransferase BX8	UDP-glucoronosyl and UDP-glucosyl transferase	UDP-glucose iridoid glucosyltransferase OS=Catharanthus roseus OX=4058 GN=UGT76A2 PE=1 SV=1	UDP-glucose iridoid glucosyltransferase-like [Rosa chinensis]
NewGene_11192	Cellular Component: integral component of membrane (GO:0016021);;	--	--	--	hypothetical protein RchiOBHm_Chr7g0208471 [Rosa chinensis]
NewGene_3000	--	--	--	--	hypothetical protein RchiOBHm_Chr2g0167981 [Rosa chinensis]
NewGene_1166	Biological Process: response to auxin (GO:0009733);;	--	Auxin responsive protein	Auxin-responsive protein SAUR64 OS=Arabidopsis thaliana OX=3702 GN=SAUR64 PE=2 SV=1	PREDICTED: auxin-induced protein 6B-like [Fragaria vesca subsp. vesca]
NewGene_23	Biological Process: endoplasmic reticulum tubular network organization (GO:0071786);;	K23292|3.00e-08|lja:Lj1g3v1965110.1|K23292 endoplasmic reticulum junction formation protein lunapark | (RefSeq) Lj1g3v1965110.1; -	--	--	hypothetical protein RchiOBHm_Chr2g0125801 [Rosa chinensis]
NewGene_1049	--	--	--	--	uncharacterized protein LOC112203351 [Rosa chinensis]
NewGene_11642	Molecular Function: cysteine-type peptidase activity (GO:0008234);;	--	Ulp1 protease family, C-terminal catalytic domain	--	uncharacterized protein LOC112185047 [Rosa chinensis]
NewGene_8157	Molecular Function: methyltransferase activity (GO:0008168);; Biological Process: methylation (GO:0032259);;	K14568|4.99e-40|fve:101305881|K14568 rRNA small subunit pseudouridine methyltransferase Nep1 [EC:2.1.1.260] | (RefSeq) ribosomal RNA small subunit methyltransferase nep-1	EMG1/NEP1 methyltransferase	--	ribosomal RNA small subunit methyltransferase nep-1 [Prunus yedoensis var. nudiflora]
NewGene_9039	Molecular Function: nucleic acid binding (GO:0003676);; Molecular Function: RNA-directed DNA polymerase activity (GO:0003964);; Molecular Function: RNA-DNA hybrid ribonuclease activity (GO:0004523);;	--	Reverse transcriptase-like	--	putative ribonuclease H-like domain, reverse transcriptase zinc-binding domain-containing protein [Rosa chinensis]
NewGene_6595	Biological Process: endoplasmic reticulum tubular network organization (GO:0071786);;	K23292|8.57e-15|fve:101294963|K23292 endoplasmic reticulum junction formation protein lunapark | (RefSeq) uncharacterized protein At2g24330	--	--	hypothetical protein RchiOBHm_Chr2g0125801 [Rosa chinensis]
NewGene_4664	--	--	--	--	protein FAM192A [Rosa chinensis]
NewGene_15533	--	--	--	--	uncharacterized protein LOC112190588 [Rosa chinensis]
NewGene_13787	Molecular Function: nucleic acid binding (GO:0003676);; Molecular Function: RNA-directed DNA polymerase activity (GO:0003964);; Biological Process: DNA integration (GO:0015074);;	K00284|5.72e-154|oeu:111379166|K00284 glutamate synthase (ferredoxin) [EC:1.4.7.1] | (RefSeq) ferredoxin-dependent glutamate synthase, chloroplastic-like	Reverse transcriptase (RNA-dependent DNA polymerase)	Retrovirus-related Pol polyprotein from transposon RE1 OS=Arabidopsis thaliana OX=3702 GN=RE1 PE=2 SV=1	putative RNA-directed DNA polymerase [Rosa chinensis]
NewGene_2841	--	--	--	--	hypothetical protein RchiOBHm_Chr4g0441881 [Rosa chinensis]
NewGene_15513	Biological Process: response to hypoxia (GO:0001666);; Cellular Component: cellular_component (GO:0005575);; Cellular Component: cell wall (GO:0005618);; Cellular Component: intracellular (GO:0005622);; Cellular Component: obsolete cell (GO:0005623);; Cellular Component: cytoplasm (GO:0005737);; Cellular Component: endoplasmic reticulum (GO:0005783);; Biological Process: response to stress (GO:00…	--	--	--	hypothetical protein FNV43_RR06874 [Rhamnella rubrinervis]
NewGene_14973	--	--	--	Increased DNA methylation 3 OS=Arabidopsis thaliana OX=3702 GN=IDM3 PE=1 SV=1	uncharacterized protein LOC112175415 [Rosa chinensis]
NewGene_3230	--	--	--	--	uncharacterized protein LOC112188676 [Rosa chinensis]
NewGene_3442	Molecular Function: ATP binding (GO:0005524);; Cellular Component: integral component of membrane (GO:0016021);; Molecular Function: ATPase activity (GO:0016887);; Molecular Function: ATPase-coupled transmembrane transporter activity (GO:0042626);;	K05665|1.24e-21|egu:105040486|K05665 ATP-binding cassette, subfamily C (CFTR/MRP), member 1 [EC:7.6.2.3] | (RefSeq) ABC transporter C family member 8	--	ABC transporter C family member 8 OS=Arabidopsis thaliana OX=3702 GN=ABCC8 PE=2 SV=3	ABC transporter C family member 8-like isoform X2 [Rosa chinensis]
NewGene_9902	Molecular Function: protein serine/threonine kinase activity (GO:0004674);; Molecular Function: ATP binding (GO:0005524);; Cellular Component: integral component of membrane (GO:0016021);;	--	--	--	PREDICTED: receptor-like serine/threonine-protein kinase At1g78530 [Fragaria vesca subsp. vesca]
NewGene_17171	Cellular Component: host cell nucleus (GO:0042025);;	K06627|2.47e-10|fve:101290838|K06627 cyclin-A | (RefSeq) cyclin-A3-2-like	--	--	putative cyclin-A3-1 [Rosa chinensis]
NewGene_1029	Molecular Function: nucleic acid binding (GO:0003676);; Molecular Function: RNA-directed DNA polymerase activity (GO:0003964);;	K00327|2.94e-07|bna:106384810|K00327 NADPH-ferrihemoprotein reductase [EC:1.6.2.4] | (RefSeq) NADPH--cytochrome P450 reductase 2-like	--	--	putative RNA-directed DNA polymerase [Rosa chinensis]
NewGene_16609	--	--	--	--	hypothetical protein RchiOBHm_Chr2g0153651 [Rosa chinensis]
NewGene_11528	Molecular Function: UDP-glycosyltransferase activity (GO:0008194);;	K23260|8.91e-56|fve:101306252|K23260 scopoletin glucosyltransferase [EC:2.4.1.128] | (RefSeq) UDP-glucose flavonoid 3-O-glucosyltransferase 7-like	--	UDP-glucose flavonoid 3-O-glucosyltransferase 7 OS=Fragaria ananassa OX=3747 GN=GT7 PE=1 SV=1	UDP-glucose flavonoid 3-O-glucosyltransferase 7-like [Rosa chinensis]
NewGene_817	Molecular Function: RNA-directed DNA polymerase activity (GO:0003964);;	K13448|5.96e-11|oeu:111397614|K13448 calcium-binding protein CML | (RefSeq) calmodulin-like protein 8	--	--	putative RNA-directed DNA polymerase [Rosa chinensis]
NewGene_14151	Molecular Function: electron transfer activity (GO:0009055);;	--	Plastocyanin-like domain	--	umecyanin-like [Rosa chinensis]
NewGene_10887	--	--	--	--	hypothetical protein RchiOBHm_Chr2g0141321 [Rosa chinensis]
NewGene_16274	Biological Process: signal transduction (GO:0007165);;	K13459|2.02e-46|vvi:100265494|K13459 disease resistance protein RPS2 | (RefSeq) probable disease resistance protein At1g52660	TIR domain	Disease resistance protein Roq1 OS=Nicotiana benthamiana OX=4100 GN=ROQ1 PE=1 SV=1	TMV resistance protein N-like [Rosa chinensis]
NewGene_5852	Cellular Component: integral component of membrane (GO:0016021);;	K00079|9.03e-23|fve:105351700|K00079 carbonyl reductase 1 [EC:1.1.1.184 1.1.1.189 1.1.1.197] | (RefSeq) carbonyl reductase [NADPH] 1	--	--	putative NAD(P)-binding domain-containing protein [Rosa chinensis]
NewGene_17421	Cellular Component: integral component of membrane (GO:0016021);;	--	--	--	hypothetical protein RchiOBHm_Chr1g0364741 [Rosa chinensis]
NewGene_11585	Biological Process: signal transduction (GO:0007165);; Molecular Function: ADP binding (GO:0043531);;	K00695|2.29e-25|mtr:MTR_6g478030|K00695 sucrose synthase [EC:2.4.1.13] | (RefSeq) sucrose synthase	TIR domain	Disease resistance protein RPV1 OS=Vitis rotundifolia OX=103349 GN=RPV1 PE=1 SV=1	TMV resistance protein N-like [Rosa chinensis]
NewGene_16348	Molecular Function: ion channel activity (GO:0005216);; Cellular Component: integral component of membrane (GO:0016021);;	K05391|1.67e-52|pmum:103332508|K05391 cyclic nucleotide gated channel, plant | (RefSeq) cyclic nucleotide-gated ion channel 1-like	--	Cyclic nucleotide-gated ion channel 1 OS=Arabidopsis thaliana OX=3702 GN=CNGC1 PE=1 SV=1	cyclic nucleotide-gated ion channel 1-like [Rosa chinensis]
NewGene_14108	--	--	--	--	uncharacterized protein LOC112176551 [Rosa chinensis]
NewGene_16859	--	--	--	--	uncharacterized protein LOC112184956 [Rosa chinensis]
NewGene_9979	--	--	--	--	hypothetical protein RchiOBHm_Chr3g0477061 [Rosa chinensis]
NewGene_1181	Molecular Function: cysteine-type peptidase activity (GO:0008234);;	--	--	--	uncharacterized protein LOC112191017 [Rosa chinensis]
NewGene_4859	--	--	--	--	hypothetical protein RchiOBHm_Chr5g0056281 [Rosa chinensis]
NewGene_11793	Molecular Function: superoxide dismutase activity (GO:0004784);; Molecular Function: ATP binding (GO:0005524);; Molecular Function: metal ion binding (GO:0046872);;	K04565|1.80e-07|egu:105036933|K04565 superoxide dismutase, Cu-Zn family [EC:1.15.1.1] | (RefSeq) superoxide dismutase [Cu-Zn]-like isoform X2	--	Superoxide dismutase [Cu-Zn] 1 OS=Mesembryanthemum crystallinum OX=3544 GN=SODCC.1 PE=2 SV=1	putative superoxide dismutase [Rosa chinensis]
NewGene_16086	--	--	--	--	putative NAD(P)-binding domain-containing protein [Rosa chinensis]
NewGene_8034	--	--	--	--	Thionin-like protein [Parasponia andersonii]
NewGene_11980	Molecular Function: protein binding (GO:0005515);;	--	Leucine Rich repeats (2 copies)	--	TMV resistance protein N-like [Rosa chinensis]
NewGene_12332	Molecular Function: hydrolase activity (GO:0016787);;	--	Pectinacetylesterase	Pectin acetylesterase 7 OS=Arabidopsis thaliana OX=3702 GN=PAE7 PE=2 SV=1	pectin acetylesterase 7-like isoform X2 [Rosa chinensis]
NewGene_4342	--	--	--	--	PREDICTED: TMV resistance protein N-like, partial [Fragaria vesca subsp. vesca]
NewGene_6999	--	--	--	--	hypothetical protein RchiOBHm_Chr1g0345491 [Rosa chinensis]
NewGene_9005	Molecular Function: nucleic acid binding (GO:0003676);; Molecular Function: RNA-DNA hybrid ribonuclease activity (GO:0004523);; Molecular Function: protein dimerization activity (GO:0046983);;	K02995|2.36e-55|adu:107464504|K02995 small subunit ribosomal protein S8e | (RefSeq) 40S ribosomal protein S8	Protein of unknown function (DUF 659)	--	uncharacterized protein LOC112199147 [Rosa chinensis]
NewGene_10735	Cellular Component: integral component of membrane (GO:0016021);;	--	--	--	hypothetical protein RchiOBHm_Chr1g0352381 [Rosa chinensis]
NewGene_8196	Cellular Component: integral component of membrane (GO:0016021);;	--	--	--	hypothetical protein RchiOBHm_Chr3g0462471 [Rosa chinensis]
NewGene_3653	Molecular Function: MAP kinase kinase kinase activity (GO:0004709);;	K04421|4.47e-11|fve:101313251|K04421 mitogen-activated protein kinase kinase kinase 3 [EC:2.7.11.25] | (RefSeq) mitogen-activated protein kinase kinase kinase YODA	--	--	mitogen-activated protein kinase kinase kinase 3-like [Rosa chinensis]
NewGene_8950	--	--	--	--	hypothetical protein RchiOBHm_Chr4g0434091 [Rosa chinensis]
NewGene_1865	--	K17604|7.57e-10|dct:110093363|K17604 zinc finger SWIM domain-containing protein 3 | (RefSeq) protein FAR1-RELATED SEQUENCE 7 isoform X1	--	Protein FAR-RED IMPAIRED RESPONSE 1 OS=Arabidopsis thaliana OX=3702 GN=FAR1 PE=1 SV=1	protein FAR1-RELATED SEQUENCE 5-like [Rosa chinensis]
NewGene_5648	Molecular Function: FMN binding (GO:0010181);; Cellular Component: integral component of membrane (GO:0016021);; Molecular Function: oxidoreductase activity (GO:0016491);;	K00327|2.40e-06|fve:101299189|K00327 NADPH-ferrihemoprotein reductase [EC:1.6.2.4] | (RefSeq) NADPH--cytochrome P450 reductase	--	--	P450 reductase 1, partial [Prunus dulcis]
NewGene_7743	Cellular Component: integral component of membrane (GO:0016021);;	--	--	--	hypothetical protein RchiOBHm_Chr3g0457901 [Rosa chinensis]
NewGene_14016	Cellular Component: integral component of membrane (GO:0016021);;	--	--	--	hypothetical protein RchiOBHm_Chr2g0124631 [Rosa chinensis]
NewGene_11762	Molecular Function: RNA-directed DNA polymerase activity (GO:0003964);;	K12447|6.46e-97|thj:104808371|K12447 UDP-sugar pyrophosphorylase [EC:2.7.7.64] | (RefSeq) uncharacterized protein LOC104808371	Reverse transcriptase (RNA-dependent DNA polymerase)	Retrovirus-related Pol polyprotein from transposon TNT 1-94 OS=Nicotiana tabacum OX=4097 PE=2 SV=1	putative RNA-directed DNA polymerase [Rosa chinensis]
NewGene_5046	--	--	--	--	uncharacterized protein LOC112194598 [Rosa chinensis]
NewGene_15767	Cellular Component: integral component of membrane (GO:0016021);;	--	--	Uncharacterized protein At4g18257 OS=Arabidopsis thaliana OX=3702 GN=At4g18257 PE=1 SV=1	hypothetical protein RchiOBHm_Chr1g0323741 [Rosa chinensis]
NewGene_6034	Molecular Function: nucleic acid binding (GO:0003676);; Molecular Function: RNA-directed DNA polymerase activity (GO:0003964);; Biological Process: DNA integration (GO:0015074);;	K12447|4.69e-15|thj:104808371|K12447 UDP-sugar pyrophosphorylase [EC:2.7.7.64] | (RefSeq) uncharacterized protein LOC104808371	Reverse transcriptase (RNA-dependent DNA polymerase)	Retrovirus-related Pol polyprotein from transposon RE2 OS=Arabidopsis thaliana OX=3702 GN=RE2 PE=4 SV=1	putative RNA-directed DNA polymerase [Rosa chinensis]
NewGene_14693	Cellular Component: integral component of membrane (GO:0016021);;	--	--	--	hypothetical protein RchiOBHm_Chr2g0167361 [Rosa chinensis]
NewGene_9125	--	--	--	--	uncharacterized protein LOC112167023 [Rosa chinensis]
NewGene_10132	--	--	--	--	uncharacterized protein LOC112203366 [Rosa chinensis]
NewGene_17144	--	--	--	--	PREDICTED: uncharacterized protein LOC101301049 isoform X2 [Fragaria vesca subsp. vesca]
NewGene_3512	--	--	--	--	hypothetical protein RchiOBHm_Chr4g0406001 [Rosa chinensis]
NewGene_2583	Molecular Function: nucleic acid binding (GO:0003676);; Molecular Function: RNA-directed DNA polymerase activity (GO:0003964);; Molecular Function: RNA-DNA hybrid ribonuclease activity (GO:0004523);; Molecular Function: zinc ion binding (GO:0008270);;	K20224|1.17e-08|qsu:112011287|K20224 importin-9 | (RefSeq) importin-9-like	--	--	uncharacterized protein LOC112200986 [Rosa chinensis]
NewGene_9405	Molecular Function: GTPase activator activity (GO:0005096);; Molecular Function: metal ion binding (GO:0046872);;	K12486|1.65e-08|fve:101309966|K12486 stromal membrane-associated protein | (RefSeq) probable ADP-ribosylation factor GTPase-activating protein AGD11	--	--	probable ADP-ribosylation factor GTPase-activating protein AGD11 isoform X2 [Rosa chinensis]
NewGene_14947	--	--	--	--	PREDICTED: pentatricopeptide repeat-containing protein At2g01860 [Fragaria vesca subsp. vesca]
NewGene_10605	Molecular Function: cation transmembrane transporter activity (GO:0008324);; Cellular Component: integral component of membrane (GO:0016021);;	K14696|3.79e-85|fve:101292522|K14696 solute carrier family 30 (zinc transporter), member 9 | (RefSeq) metal tolerance protein C4	--	Metal tolerance protein C4 OS=Arabidopsis thaliana OX=3702 GN=MTPC4 PE=2 SV=1	metal tolerance protein C4-like [Rosa chinensis]
NewGene_8752	--	--	--	--	uncharacterized protein LOC112203265 [Rosa chinensis]
NewGene_9377	--	--	--	--	hypothetical protein RchiOBHm_Chr6g0281481 [Rosa chinensis]
NewGene_7919	Biological Process: mRNA processing (GO:0006397);; Molecular Function: zinc ion binding (GO:0008270);; Molecular Function: ubiquitin protein ligase activity (GO:0061630);;	K10624|9.53e-70|hbr:110646080|K10624 E3 ubiquitin-protein ligase RBBP6 [EC:2.3.2.27] | (RefSeq) E3 ubiquitin ligase PARAQUAT TOLERANCE 3-like isoform X1	U-box domain	E3 ubiquitin ligase PQT3-like OS=Arabidopsis thaliana OX=3702 GN=At5g47430 PE=1 SV=1	E3 ubiquitin ligase PARAQUAT TOLERANCE 3-like isoform X2 [Rosa chinensis]
NewGene_2468	Cellular Component: integral component of membrane (GO:0016021);; Biological Process: transmembrane transport (GO:0055085);;	K13947|3.85e-25|fve:101299467|K13947 auxin efflux carrier family protein | (RefSeq) auxin efflux carrier component 3-like	Membrane transport protein	Auxin efflux carrier component 4 OS=Arabidopsis thaliana OX=3702 GN=PIN4 PE=1 SV=1	auxin efflux carrier component 3 isoform X3 [Prunus yedoensis var. nudiflora]
NewGene_8501	--	--	--	--	uncharacterized protein LOC112198890 [Rosa chinensis]
NewGene_9738	--	--	--	--	WRKY transcription factor SUSIBA2-like [Rosa chinensis]
NewGene_3110	--	--	--	--	hypothetical protein RchiOBHm_Chr7g0187041 [Rosa chinensis]
NewGene_15426	Cellular Component: host cell nucleus (GO:0042025);;	K06627|1.32e-10|fve:101290838|K06627 cyclin-A | (RefSeq) cyclin-A3-2-like	--	--	putative cyclin-A3-1 [Rosa chinensis]
NewGene_14883	Biological Process: protein folding (GO:0006457);; Molecular Function: unfolded protein binding (GO:0051082);;	K09517|3.38e-29|fve:101303908|K09517 DnaJ homolog subfamily B member 11 | (RefSeq) dnaJ protein ERDJ3B	DnaJ C terminal domain	DnaJ protein ERDJ3B OS=Arabidopsis thaliana OX=3702 GN=ERDJ3B PE=1 SV=1	uncharacterized protein LOC112169543 [Rosa chinensis]
NewGene_7750	--	K17604|4.75e-07|sind:105172465|K17604 zinc finger SWIM domain-containing protein 3 | (RefSeq) uncharacterized protein LOC105172465	--	--	uncharacterized protein LOC112196240 isoform X1 [Rosa chinensis]
NewGene_16163	Cellular Component: ubiquitin ligase complex (GO:0000151);; Molecular Function: inositol hexakisphosphate binding (GO:0000822);; Molecular Function: molecular_function (GO:0003674);; Molecular Function: binding (GO:0005488);; Cellular Component: cellular_component (GO:0005575);; Cellular Component: intracellular (GO:0005622);; Cellular Component: obsolete cell (GO:0005623);; Biological Process: c…	K14485|1.24e-64|pda:103714767|K14485 transport inhibitor response 1 | (RefSeq) protein TRANSPORT INHIBITOR RESPONSE 1-like	--	Transport inhibitor response 1-like protein OS=Arabidopsis thaliana OX=3702 GN=At5g49980 PE=2 SV=1	transport inhibitor response 1-like protein [Rosa chinensis]
NewGene_3050	Biological Process: signal transduction (GO:0007165);; Molecular Function: ADP binding (GO:0043531);;	K00695|5.12e-32|mtr:MTR_6g478030|K00695 sucrose synthase [EC:2.4.1.13] | (RefSeq) sucrose synthase	NB-ARC domain	Disease resistance protein Roq1 OS=Nicotiana benthamiana OX=4100 GN=ROQ1 PE=1 SV=1	TMV resistance protein N-like [Rosa chinensis]
NewGene_2603	Molecular Function: nucleic acid binding (GO:0003676);; Molecular Function: RNA-directed DNA polymerase activity (GO:0003964);; Molecular Function: zinc ion binding (GO:0008270);; Biological Process: DNA integration (GO:0015074);;	K18195|2.09e-17|cqi:110698224|K18195 rhamnogalacturonan endolyase [EC:4.2.2.23] | (RefSeq) probable rhamnogalacturonate lyase B	--	--	putative RNA-directed DNA polymerase [Rosa chinensis]
NewGene_8682	--	--	--	--	uncharacterized protein LOC112196271 [Rosa chinensis]
NewGene_3794	--	K20241|4.03e-11|tcc:18597769|K20241 WD repeat-containing protein 44 | (RefSeq) WD repeat-containing protein 44	--	--	uncharacterized protein LOC112191730 [Rosa chinensis]
NewGene_7500	Molecular Function: oxidoreductase activity (GO:0016491);; Molecular Function: metal ion binding (GO:0046872);;	K24028|8.06e-31|zju:107428600|K24028 salicylic acid 3-hydroxylase [EC:1.14.11.-] | (RefSeq) protein DOWNY MILDEW RESISTANCE 6-like	non-haem dioxygenase in morphine synthesis N-terminal	1-aminocyclopropane-1-carboxylate oxidase homolog OS=Solanum lycopersicum OX=4081 GN=ACO3 PE=2 SV=1	PREDICTED: flavonol synthase/flavanone 3-hydroxylase-like [Fragaria vesca subsp. vesca]
NewGene_5110	Molecular Function: GTPase activity (GO:0003924);; Molecular Function: GTP binding (GO:0005525);;	K07889|6.70e-13|cmos:111457198|K07889 Ras-related protein Rab-5C | (RefSeq) ras-related protein RABF2b	Ras family	Ras-related protein RABF2a OS=Arabidopsis thaliana OX=3702 GN=RABF2A PE=1 SV=1	PREDICTED: ras-related protein RABF2a [Fragaria vesca subsp. vesca]
NewGene_12810	--	--	--	--	uncharacterized protein LOC112172667 isoform X2 [Rosa chinensis]
NewGene_15313	Cellular Component: integral component of membrane (GO:0016021);;	--	--	--	uncharacterized protein LOC112180846 isoform X2 [Rosa chinensis]
NewGene_12245	--	--	--	--	hypothetical protein RchiOBHm_Chr3g0448751 [Rosa chinensis]
NewGene_4740	--	--	--	--	uncharacterized protein LOC112191809 [Rosa chinensis]
NewGene_4218	--	--	--	--	hypothetical protein RchiOBHm_Chr5g0048011 [Rosa chinensis]
NewGene_11625	Molecular Function: DNA binding (GO:0003677);;	K12860|2.35e-13|vvi:100243262|K12860 pre-mRNA-splicing factor CDC5/CEF1 | (RefSeq) cell division cycle 5-like protein	--	Cell division cycle 5-like protein OS=Arabidopsis thaliana OX=3702 GN=CDC5 PE=1 SV=2	cell division cycle 5-like protein [Rosa chinensis]
NewGene_12581	--	K01255|8.95e-07|fve:101314116|K01255 leucyl aminopeptidase [EC:3.4.11.1] | (RefSeq) leucine aminopeptidase 1-like	--	--	uncharacterized protein LOC112200007 [Rosa chinensis]
NewGene_4884	Cellular Component: nucleus (GO:0005634);; Biological Process: regulation of transcription, DNA-templated (GO:0006355);; Molecular Function: sequence-specific DNA binding (GO:0043565);;	K09338|4.23e-19|fve:101310599|K09338 homeobox-leucine zipper protein | (RefSeq) homeobox-leucine zipper protein ATHB-13	--	--	PREDICTED: homeobox-leucine zipper protein ATHB-13 [Fragaria vesca subsp. vesca]
NewGene_8710	Cellular Component: CCR4-NOT complex (GO:0030014);;	--	--	--	CCR4-NOT transcription complex subunit 11 [Rosa chinensis]
NewGene_787	Cellular Component: cellular_component (GO:0005575);; Cellular Component: extracellular region (GO:0005576);; Cellular Component: apoplast (GO:0048046);;	--	--	--	PREDICTED: QWRF motif-containing protein 8-like [Fragaria vesca subsp. vesca]
NewGene_15530	Molecular Function: ATP binding (GO:0005524);; Cellular Component: integral component of membrane (GO:0016021);; Molecular Function: hydrolase activity (GO:0016787);;	K01537|8.83e-28|fve:101304465|K01537 P-type Ca2+ transporter type 2C [EC:7.2.2.10] | (RefSeq) calcium-transporting ATPase 4, endoplasmic reticulum-type-like	Cation transporter/ATPase, N-terminus	Calcium-transporting ATPase 1, endoplasmic reticulum-type OS=Arabidopsis thaliana OX=3702 GN=ECA1 PE=1 SV=2	calcium-transporting ATPase 4, endoplasmic reticulum-type-like [Rosa chinensis]
NewGene_2478	Cellular Component: nucleus (GO:0005634);; Biological Process: regulation of transcription, DNA-templated (GO:0006355);; Molecular Function: zinc ion binding (GO:0008270);;	K17604|2.84e-65|nnu:104604157|K17604 zinc finger SWIM domain-containing protein 3 | (RefSeq) protein FAR1-RELATED SEQUENCE 5-like	MULE transposase domain	Protein FAR1-RELATED SEQUENCE 3 OS=Arabidopsis thaliana OX=3702 GN=FRS3 PE=1 SV=2	protein FAR1-RELATED SEQUENCE 5-like [Rosa chinensis]
NewGene_13654	--	--	--	--	hypothetical protein [Rosa rugosa]
NewGene_4692	Biological Process: chromosome segregation (GO:0007059);; Molecular Function: microtubule binding (GO:0008017);; Cellular Component: integral component of membrane (GO:0016021);; Biological Process: cell division (GO:0051301);;	K08341|4.55e-12|han:110930598|K08341 GABA(A) receptor-associated protein | (RefSeq) autophagy-related protein 8D-like	--	Spindle and kinetochore-associated protein 1 homolog OS=Arabidopsis thaliana OX=3702 GN=At3g60660 PE=2 SV=1	putative spindle and kinetochore-associated protein [Rosa chinensis]
NewGene_6509	Molecular Function: DNA binding (GO:0003677);; Molecular Function: protein dimerization activity (GO:0046983);;	--	BED zinc finger	Zinc finger BED domain-containing protein RICESLEEPER 3 OS=Oryza sativa subsp. japonica OX=39947 GN=Os05g0583200 PE=2 SV=1	zinc finger BED domain-containing protein RICESLEEPER 2-like [Rosa chinensis]
NewGene_16050	--	--	--	--	hypothetical protein RchiOBHm_Chr6g0255191 [Rosa chinensis]
NewGene_4561	Molecular Function: nucleic acid binding (GO:0003676);;	K01177|1.01e-09|ghi:107941740|K01177 beta-amylase [EC:3.2.1.2] | (RefSeq) beta-amylase 1, chloroplastic-like	--	--	uncharacterized protein LOC112185010 [Rosa chinensis]
NewGene_808	Biological Process: flower development (GO:0009908);; Biological Process: cell differentiation (GO:0030154);;	--	Frigida-like protein	FRIGIDA-like protein 4a OS=Arabidopsis thaliana OX=3702 GN=FRL4A PE=2 SV=1	FRIGIDA-like protein 4a [Rosa chinensis]
NewGene_13803	Molecular Function: nucleic acid binding (GO:0003676);; Molecular Function: RNA-directed DNA polymerase activity (GO:0003964);; Biological Process: DNA integration (GO:0015074);;	K23288|1.75e-115|gra:105761952|K23288 syndetin | (RefSeq) uncharacterized LOC105761952	Reverse transcriptase (RNA-dependent DNA polymerase)	Retrovirus-related Pol polyprotein from transposon RE1 OS=Arabidopsis thaliana OX=3702 GN=RE1 PE=2 SV=1	putative RNA-directed DNA polymerase [Rosa chinensis]
NewGene_9714	Biological Process: flower development (GO:0009908);; Cellular Component: integral component of membrane (GO:0016021);; Biological Process: cell differentiation (GO:0030154);;	K20283|3.94e-16|pop:18098881|K20283 golgin subfamily A member 4 | (RefSeq) uncharacterized protein LOC18098881	Frigida-like protein	--	hypothetical protein RchiOBHm_Chr4g0411451 [Rosa chinensis]
NewGene_1222	--	--	--	--	hypothetical protein RchiOBHm_Chr1g0340001 [Rosa chinensis]
NewGene_16849	--	--	gag-polypeptide of LTR copia-type	--	uncharacterized protein LOC114822568 [Malus domestica]
NewGene_6750	--	--	--	--	hypothetical protein RchiOBHm_Chr2g0100621 [Rosa chinensis]
NewGene_4880	Biological Process: reproduction (GO:0000003);; Cellular Component: nuclear chromosome (GO:0000228);; Biological Process: nuclear division (GO:0000280);; Cellular Component: condensed chromosome (GO:0000793);; Cellular Component: condensed nuclear chromosome (GO:0000794);; Cellular Component: synaptonemal complex (GO:0000795);; Cellular Component: transverse filament (GO:0000802);; Cellular Compo…	--	--	Synaptonemal complex protein 2 OS=Arabidopsis thaliana OX=3702 GN=ZYP1B PE=2 SV=1	synaptonemal complex protein 2-like isoform X4 [Rosa chinensis]
NewGene_15296	Molecular Function: isomerase activity (GO:0016853);; Biological Process: cell redox homeostasis (GO:0045454);;	K09580|6.80e-44|fve:101293017|K09580 protein disulfide-isomerase A1 [EC:5.3.4.1] | (RefSeq) protein disulfide isomerase-like 1-6	--	Protein disulfide isomerase-like 1-6 OS=Arabidopsis thaliana OX=3702 GN=PDIL1-6 PE=2 SV=1	protein disulfide isomerase-like 1-6 [Rosa chinensis]
NewGene_2566	--	--	--	--	hypothetical protein RchiOBHm_Chr1g0365601 [Rosa chinensis]
NewGene_6532	Molecular Function: aminoacyl-tRNA editing activity (GO:0002161);; Molecular Function: valine-tRNA ligase activity (GO:0004832);; Molecular Function: ATP binding (GO:0005524);; Biological Process: tRNA aminoacylation for protein translation (GO:0006418);;	--	--	--	valine--tRNA ligase, mitochondrial 1-like isoform X2 [Rosa chinensis]
NewGene_15032	Molecular Function: DNA binding (GO:0003677);; Molecular Function: DNA-directed DNA polymerase activity (GO:0003887);; Molecular Function: ATP binding (GO:0005524);; Biological Process: DNA replication (GO:0006260);; Cellular Component: DNA polymerase III complex (GO:0009360);;	--	--	--	protein STICHEL-like 3 isoform X3 [Rosa chinensis]
NewGene_7152	Molecular Function: zinc ion binding (GO:0008270);;	--	PB1 domain	--	uncharacterized protein LOC112173042 isoform X1 [Rosa chinensis]
NewGene_15906	--	--	--	--	hypothetical protein RchiOBHm_Chr7g0230631 [Rosa chinensis]
NewGene_9321	Molecular Function: RNA-directed DNA polymerase activity (GO:0003964);;	K01593|4.47e-09|jre:109020052|K01593 aromatic-L-amino-acid/L-tryptophan decarboxylase [EC:4.1.1.28 4.1.1.105] | (RefSeq) tryptophan decarboxylase TDC2-like	--	--	putative RNA-directed DNA polymerase [Rosa chinensis]
NewGene_7968	Cellular Component: nuclear pore (GO:0005643);; Cellular Component: integral component of membrane (GO:0016021);;	K14310|3.28e-07|pvu:PHAVU_009G198200g|K14310 nuclear pore complex protein Nup205 | (RefSeq) hypothetical protein	--	--	nuclear pore complex protein NUP205-like [Rosa chinensis]
NewGene_4744	--	--	--	--	hypothetical protein RchiOBHm_Chr3g0489141 [Rosa chinensis]
NewGene_3917	--	--	--	--	uncharacterized protein LOC112194186 [Rosa chinensis]
NewGene_3669	--	--	--	--	hypothetical protein RchiOBHm_Chr6g0271531 [Rosa chinensis]
NewGene_4977	Cellular Component: integral component of membrane (GO:0016021);;	--	--	--	hypothetical protein RchiOBHm_Chr4g0401731 [Rosa chinensis]
NewGene_3982	Molecular Function: protein kinase activity (GO:0004672);; Molecular Function: ATP binding (GO:0005524);;	K08835|1.96e-14|fve:101296591|K08835 serine/threonine-protein kinase OSR1/STK39 [EC:2.7.11.1] | (RefSeq) serine/threonine-protein kinase BLUS1	--	--	PREDICTED: serine/threonine-protein kinase BLUS1 [Fragaria vesca subsp. vesca]
NewGene_10805	Molecular Function: helicase activity (GO:0004386);;	K15255|1.09e-37|boe:106314194|K15255 ATP-dependent DNA helicase PIF1 [EC:3.6.4.12] | (RefSeq) uncharacterized protein LOC106314194	Helitron helicase-like domain at N-terminus	--	uncharacterized protein LOC112164604 [Rosa chinensis]
NewGene_7455	Molecular Function: nucleic acid binding (GO:0003676);; Biological Process: DNA integration (GO:0015074);;	--	--	--	PREDICTED: uncharacterized protein LOC108867848 isoform X2 [Pyrus x bretschneideri]
NewGene_1082	Cellular Component: integral component of membrane (GO:0016021);;	K11437|1.62e-09|adu:107471922|K11437 type I protein arginine methyltransferase [EC:2.1.1.319] | (RefSeq) probable protein arginine N-methyltransferase 6 isoform X1	--	Probable protein arginine N-methyltransferase 6 OS=Arabidopsis thaliana OX=3702 GN=PRMT6 PE=2 SV=1	hypothetical protein RchiOBHm_Chr1g0339251 [Rosa chinensis]
NewGene_16868	--	--	--	--	hypothetical protein RchiOBHm_Chr1g0344861 [Rosa chinensis]
NewGene_4841	Molecular Function: hydrolase activity (GO:0016787);; Molecular Function: ADP binding (GO:0043531);;	K15078|2.51e-08|tcc:18614561|K15078 structure-specific endonuclease subunit SLX1 [EC:3.6.1.-] | (RefSeq) putative disease resistance protein RGA3	NB-ARC domain	Putative disease resistance protein RGA3 OS=Solanum bulbocastanum OX=147425 GN=RGA3 PE=2 SV=2	putative disease resistance protein RGA3 isoform X5 [Rosa chinensis]
NewGene_136	--	--	--	--	uncharacterized protein LOC112190052 [Rosa chinensis]
NewGene_12310	Cellular Component: integral component of membrane (GO:0016021);;	--	--	--	putative ionotropic glutamate receptor [Rosa chinensis]
NewGene_15342	--	--	--	--	MATH and LRR domain-containing protein PFE0570w-like isoform X2 [Rosa chinensis]
NewGene_14237	Molecular Function: nucleic acid binding (GO:0003676);; Molecular Function: zinc ion binding (GO:0008270);;	--	--	--	putative transcription factor interactor and regulator CCHC(Zn) family [Rosa chinensis]
NewGene_7967	--	K14310|3.73e-12|fve:101298639|K14310 nuclear pore complex protein Nup205 | (RefSeq) nuclear pore complex protein NUP205	--	--	hypothetical protein RchiOBHm_Chr5g0006961 [Rosa chinensis]
NewGene_1910	Molecular Function: nucleic acid binding (GO:0003676);; Molecular Function: zinc ion binding (GO:0008270);;	--	--	--	putative transcription factor interactor and regulator CCHC(Zn) family [Rosa chinensis]
NewGene_8951	--	K13484|1.35e-25|egu:105053874|K13484 5-hydroxyisourate hydrolase / 2-oxo-4-hydroxy-4-carboxy-5-ureidoimidazoline decarboxylase [EC:3.5.2.17 4.1.1.97] | (RefSeq) L10-interacting MYB domain-containing protein-like	Myb/SANT-like DNA-binding domain	L10-interacting MYB domain-containing protein OS=Arabidopsis thaliana OX=3702 GN=LIMYB PE=1 SV=1	L10-interacting MYB domain-containing protein-like [Rosa chinensis]
NewGene_13833	--	--	--	--	F-box protein At3g12350-like [Rosa chinensis]
NewGene_16661	--	--	--	--	uncharacterized protein LOC112189189 isoform X2 [Rosa chinensis]
NewGene_13732	Molecular Function: DNA binding (GO:0003677);; Molecular Function: protein dimerization activity (GO:0046983);;	K11866|5.91e-17|bna:106355118|K11866 STAM-binding protein [EC:3.4.19.12] | (RefSeq) probable ubiquitin thioesterase DG1039	hAT family C-terminal dimerisation region	Putative AC transposase OS=Zea mays OX=4577 PE=2 SV=2	putative transcription factor/ chromatin remodeling BED-type(Zn) family [Rosa chinensis]
NewGene_9792	Molecular Function: RNA binding (GO:0003723);;	--	CRS1 / YhbY (CRM) domain	CRS2-associated factor 1, mitochondrial OS=Oryza sativa subsp. japonica OX=39947 GN=Os08g0174900 PE=3 SV=1	putative RNA-binding, CRM domain-containing protein [Rosa chinensis]
NewGene_17358	Molecular Function: aspartic-type endopeptidase activity (GO:0004190);;	--	--	--	putative aspartic peptidase domain-containing protein [Rosa chinensis]
NewGene_7737	Molecular Function: cysteine-type peptidase activity (GO:0008234);;	--	--	--	uncharacterized protein LOC112199761 [Rosa chinensis]
NewGene_497	Molecular Function: methyltransferase activity (GO:0008168);; Biological Process: methylation (GO:0032259);;	K14568|2.20e-32|fve:101305881|K14568 rRNA small subunit pseudouridine methyltransferase Nep1 [EC:2.1.1.260] | (RefSeq) ribosomal RNA small subunit methyltransferase nep-1	EMG1/NEP1 methyltransferase	--	ribosomal RNA small subunit methyltransferase nep-1 [Prunus yedoensis var. nudiflora]
NewGene_10776	Biological Process: reproduction (GO:0000003);; Biological Process: response to acid chemical (GO:0001101);; Biological Process: developmental process involved in reproduction (GO:0003006);; Molecular Function: molecular_function (GO:0003674);; Molecular Function: transcription coregulator activity (GO:0003712);; Molecular Function: transcription corepressor activity (GO:0003714);; Cellular Compo…	K13464|1.63e-10|fve:101302102|K13464 jasmonate ZIM domain-containing protein | (RefSeq) protein TIFY 10A	tify domain	--	uncharacterized protein LOC112164211 [Rosa chinensis]
NewGene_596	--	--	Transposase-associated domain	--	uncharacterized protein LOC112199762 [Rosa chinensis]
NewGene_8139	Molecular Function: nucleic acid binding (GO:0003676);; Biological Process: DNA integration (GO:0015074);;	K03515|2.65e-63|ghi:107894697|K03515 DNA repair protein REV1 [EC:2.7.7.-] | (RefSeq) uncharacterized protein LOC107894697	Integrase core domain	Retrovirus-related Pol polyprotein from transposon TNT 1-94 OS=Nicotiana tabacum OX=4097 PE=2 SV=1	hypothetical protein D8674_008481 [Pyrus ussuriensis x Pyrus communis]
NewGene_5978	Biological Process: microtubule cytoskeleton organization (GO:0000226);; Biological Process: mitotic cell cycle (GO:0000278);; Biological Process: cell morphogenesis (GO:0000902);; Molecular Function: molecular_function (GO:0003674);; Molecular Function: binding (GO:0005488);; Molecular Function: protein binding (GO:0005515);; Cellular Component: cellular_component (GO:0005575);; Cellular Compone…	K16578|8.84e-38|fve:101314039|K16578 CLIP-associating protein 1/2 | (RefSeq) CLIP-associated protein	--	CLIP-associated protein OS=Arabidopsis thaliana OX=3702 GN=CLASP PE=1 SV=1	PREDICTED: CLIP-associated protein isoform X1 [Fragaria vesca subsp. vesca]
NewGene_3820	--	K09753|2.33e-11|zju:107408516|K09753 cinnamoyl-CoA reductase [EC:1.2.1.44] | (RefSeq) cinnamoyl-CoA reductase 1-like isoform X1	gag-polypeptide of LTR copia-type	--	hypothetical protein RchiOBHm_Chr5g0077241 [Rosa chinensis]
NewGene_1421	Molecular Function: protein serine/threonine kinase activity (GO:0004674);; Molecular Function: ATP binding (GO:0005524);; Cellular Component: cytoplasm (GO:0005737);; Biological Process: regulation of mitotic cell cycle (GO:0007346);; Biological Process: signal transduction by protein phosphorylation (GO:0023014);; Biological Process: stress-activated protein kinase signaling cascade (GO:0031098…	--	--	--	PREDICTED: LOW QUALITY PROTEIN: probable spindle assembly checkpoint kinase homolog [Fragaria vesca subsp. vesca]
NewGene_15781	Molecular Function: DNA binding (GO:0003677);; Biological Process: signal transduction (GO:0007165);; Molecular Function: ADP binding (GO:0043531);;	K00695|3.31e-30|mtr:MTR_6g478030|K00695 sucrose synthase [EC:2.4.1.13] | (RefSeq) sucrose synthase	TIR domain	Disease resistance protein RPV1 OS=Vitis rotundifolia OX=103349 GN=RPV1 PE=1 SV=1	TMV resistance protein N-like isoform X2 [Rosa chinensis]
NewGene_480	Molecular Function: nucleic acid binding (GO:0003676);; Molecular Function: RNA-directed DNA polymerase activity (GO:0003964);; Molecular Function: zinc ion binding (GO:0008270);;	--	Zinc knuckle	--	putative RNA-directed DNA polymerase [Rosa chinensis]
NewGene_6951	Molecular Function: cysteine-type peptidase activity (GO:0008234);;	--	--	--	putative Ulp1 protease family catalytic domain-containing protein [Rosa chinensis]
NewGene_1934	--	--	--	--	uncharacterized protein LOC112188992 [Rosa chinensis]
NewGene_8604	Molecular Function: microtubule motor activity (GO:0003777);; Molecular Function: ATP binding (GO:0005524);; Biological Process: microtubule-based movement (GO:0007018);; Molecular Function: microtubule binding (GO:0008017);;	K10406|7.23e-24|fve:101314287|K10406 kinesin family member C2/C3 | (RefSeq) kinesin-4	--	Kinesin-like protein KIN-14P OS=Arabidopsis thaliana OX=3702 GN=KIN14P PE=2 SV=1	kinesin-like protein KIN-14P isoform X8 [Rosa chinensis]
NewGene_7625	Molecular Function: RNA-directed DNA polymerase activity (GO:0003964);;	K12874|3.61e-25|qsu:112031791|K12874 intron-binding protein aquarius | (RefSeq) LOW QUALITY PROTEIN: intron-binding protein aquarius-like	Reverse transcriptase (RNA-dependent DNA polymerase)	--	uncharacterized protein LOC112184146 [Rosa chinensis]
NewGene_6411	Molecular Function: catalytic activity (GO:0003824);;	K01897|8.86e-16|pavi:110754782|K01897 long-chain acyl-CoA synthetase [EC:6.2.1.3] | (RefSeq) probable acyl-activating enzyme 16, chloroplastic	--	Long-chain-fatty-acid--[acyl-carrier-protein] ligase AEE15, chloroplastic OS=Arabidopsis thaliana OX=3702 GN=AAE15 PE=1 SV=1	probable acyl-activating enzyme 16, chloroplastic isoform X3 [Rosa chinensis]
NewGene_10549	Molecular Function: molecular_function (GO:0003674);; Molecular Function: nucleic acid binding (GO:0003676);; Molecular Function: RNA binding (GO:0003723);; Molecular Function: catalytic activity (GO:0003824);; Molecular Function: nuclease activity (GO:0004518);; Molecular Function: endonuclease activity (GO:0004519);; Molecular Function: binding (GO:0005488);; Cellular Component: cellular_compon…	--	--	--	phosphoglucan, water dikinase, chloroplastic-like [Rosa chinensis]
NewGene_8443	--	--	--	--	CBL-interacting serine/threonine-protein kinase 21-like [Rosa chinensis]
NewGene_4786	--	--	--	--	hypothetical protein RchiOBHm_Chr3g0488291 [Rosa chinensis]
NewGene_486	Biological Process: regulation of transcription, DNA-templated (GO:0006355);;	--	--	Protein SHORT ROOT IN SALT MEDIUM 1 OS=Arabidopsis thaliana OX=3702 GN=RSA1 PE=1 SV=1	uncharacterized protein LOC112186008 [Rosa chinensis]
NewGene_11402	--	--	--	--	hypothetical protein RchiOBHm_Chr7g0208161 [Rosa chinensis]
NewGene_11641	--	--	--	--	uncharacterized protein LOC112204014 [Rosa chinensis]
NewGene_5180	Biological Process: immune effector process (GO:0002252);; Biological Process: immune system process (GO:0002376);; Molecular Function: molecular_function (GO:0003674);; Molecular Function: nucleic acid binding (GO:0003676);; Molecular Function: RNA binding (GO:0003723);; Molecular Function: binding (GO:0005488);; Cellular Component: cellular_component (GO:0005575);; Cellular Component: intracell…	K11593|6.74e-26|fve:101303110|K11593 eukaryotic translation initiation factor 2C | (RefSeq) protein argonaute 16-like	N-terminal domain of argonaute	Protein argonaute 16 OS=Oryza sativa subsp. japonica OX=39947 GN=AGO16 PE=2 SV=2	putative protein argonaute [Rosa chinensis]
NewGene_4532	--	--	--	--	hypothetical protein RchiOBHm_Chr2g0135651 [Rosa chinensis]
NewGene_16900	Molecular Function: DNA binding (GO:0003677);; Cellular Component: nucleus (GO:0005634);; Biological Process: double-strand break repair (GO:0006302);; Biological Process: DNA recombination (GO:0006310);;	K10886|7.74e-14|fve:101300686|K10886 DNA-repair protein XRCC4 | (RefSeq) DNA repair protein XRCC4	--	DNA repair protein XRCC4 OS=Arabidopsis thaliana OX=3702 GN=XRCC4 PE=1 SV=2	DNA repair protein XRCC4-like isoform X2 [Rosa chinensis]
NewGene_2938	Molecular Function: zinc ion binding (GO:0008270);;	K22374|4.17e-21|fve:101313125|K22374 3''-deamino-3''-oxonicotianamine reductase [EC:1.1.1.285] | (RefSeq) methylecgonone reductase-like	MULE transposase domain	--	uncharacterized protein LOC112185180 [Rosa chinensis]
NewGene_16756	--	--	--	--	bifunctional L-3-cyanoalanine synthase/cysteine synthase C1, mitochondrial-like isoform X4 [Rosa chinensis]
NewGene_2234	--	--	--	--	hypothetical protein RchiOBHm_Chr6g0257241 [Rosa chinensis]
NewGene_4882	--	--	--	--	formin-like protein 10 [Rosa chinensis]
NewGene_9737	--	--	--	--	hypothetical protein RchiOBHm_Chr4g0439391 [Rosa chinensis]
NewGene_11157	--	--	--	--	hypothetical protein RchiOBHm_Chr4g0409481 [Rosa chinensis]
NewGene_4650	Molecular Function: protein serine/threonine kinase activity (GO:0004674);; Molecular Function: ATP binding (GO:0005524);; Biological Process: signal transduction (GO:0007165);;	K07198|5.77e-08|vvi:100259621|K07198 5'-AMP-activated protein kinase, catalytic alpha subunit [EC:2.7.11.11] | (RefSeq) CIPK19; CBL-interacting serine/threonine-protein kinase 1-like	--	CBL-interacting serine/threonine-protein kinase 21 OS=Arabidopsis thaliana OX=3702 GN=CIPK21 PE=1 SV=1	CBL-interacting serine/threonine-protein kinase 21-like [Rosa chinensis]
NewGene_9219	Cellular Component: integral component of membrane (GO:0016021);;	--	--	--	hypothetical protein RchiOBHm_Chr7g0234671 [Rosa chinensis]
NewGene_1179	Cellular Component: host cell nucleus (GO:0042025);;	K06627|1.25e-33|fve:101290838|K06627 cyclin-A | (RefSeq) cyclin-A3-2-like	Cyclin, C-terminal domain	Cyclin-A3-2 OS=Arabidopsis thaliana OX=3702 GN=CYCA3-2 PE=2 SV=1	putative cyclin [Rosa chinensis]
NewGene_7333	Cellular Component: integral component of membrane (GO:0016021);;	--	--	--	hypothetical protein RchiOBHm_Chr6g0279711 [Rosa chinensis]
NewGene_3673	--	--	--	--	hypothetical protein RchiOBHm_Chr1g0384671 [Rosa chinensis]
NewGene_7534	Biological Process: protein folding (GO:0006457);; Molecular Function: unfolded protein binding (GO:0051082);;	K09517|2.18e-58|fve:101303908|K09517 DnaJ homolog subfamily B member 11 | (RefSeq) dnaJ protein ERDJ3B	--	DnaJ protein ERDJ3B OS=Arabidopsis thaliana OX=3702 GN=ERDJ3B PE=1 SV=1	uncharacterized protein LOC112170873 [Rosa chinensis]
NewGene_1851	Molecular Function: cysteine-type peptidase activity (GO:0008234);;	--	Ulp1 protease family, C-terminal catalytic domain	--	uncharacterized protein LOC112185725 [Rosa chinensis]
NewGene_14774	--	--	TLD	--	oxidation resistance protein 1 isoform X3 [Rosa chinensis]
NewGene_3880	--	K02218|5.84e-46|sbi:8069780|K02218 casein kinase 1 [EC:2.7.11.1] | (RefSeq) uncharacterized protein LOC8069780	DDE superfamily endonuclease	--	putative harbinger transposase-derived nuclease domain-containing protein [Rosa chinensis]
NewGene_10509	Molecular Function: cysteine-type peptidase activity (GO:0008234);;	--	--	--	uncharacterized protein LOC112184078 [Rosa chinensis]
NewGene_3975	--	--	--	--	hypothetical protein RchiOBHm_Chr2g0131601 [Rosa chinensis]
NewGene_2776	Biological Process: response to acid chemical (GO:0001101);; Molecular Function: molecular_function (GO:0003674);; Molecular Function: catalytic activity (GO:0003824);; Molecular Function: protein kinase activity (GO:0004672);; Molecular Function: protein serine/threonine kinase activity (GO:0004674);; Molecular Function: transmembrane receptor protein serine/threonine kinase activity (GO:0004675…	K14500|1.27e-11|dcr:108208861|K14500 BR-signaling kinase [EC:2.7.11.1] | (RefSeq) probable serine/threonine-protein kinase At5g41260	--	Serine/threonine-protein kinase BSK3 OS=Arabidopsis thaliana OX=3702 GN=BSK3 PE=1 SV=1	uncharacterized protein LOC112201125 [Rosa chinensis]
NewGene_2471	--	--	--	--	hypothetical protein RchiOBHm_Chr2g0128081 [Rosa chinensis]
NewGene_10490	Cellular Component: integral component of membrane (GO:0016021);;	K00876|3.79e-09|hbr:110660716|K00876 uridine kinase [EC:2.7.1.48] | (RefSeq) uridine-cytidine kinase C-like isoform X1	--	Inorganic pyrophosphatase TTM2 OS=Arabidopsis thaliana OX=3702 GN=TTM2 PE=1 SV=1	hypothetical protein RchiOBHm_Chr4g0414911 [Rosa chinensis]
NewGene_8713	Cellular Component: integral component of membrane (GO:0016021);;	K15601|1.42e-29|adu:107494945|K15601 [histone H3]-dimethyl-L-lysine9 demethylase [EC:1.14.11.65] | (RefSeq) lysine-specific demethylase JMJ25	Myb/SANT-like DNA-binding domain	L10-interacting MYB domain-containing protein OS=Arabidopsis thaliana OX=3702 GN=LIMYB PE=1 SV=1	L10-interacting MYB domain-containing protein-like [Rosa chinensis]
NewGene_7784	--	K15193|1.32e-58|fve:101313603|K15193 protein SPT2 | (RefSeq) protein SPT2-like	SPT2 chromatin protein	--	CAX-interacting protein 4-like [Rosa chinensis]
NewGene_16077	Molecular Function: hydrolase activity (GO:0016787);; Molecular Function: ADP binding (GO:0043531);;	--	--	--	TMV resistance protein N-like [Rosa chinensis]
NewGene_12997	Molecular Function: cysteine-type peptidase activity (GO:0008234);;	--	--	--	putative Ulp1 protease family catalytic domain, transposase, Tnp1/En/Spm [Rosa chinensis]
NewGene_7142	Cellular Component: nucleus (GO:0005634);; Biological Process: regulation of transcription, DNA-templated (GO:0006355);; Molecular Function: zinc ion binding (GO:0008270);;	K05909|8.08e-11|gmx:100792259|K05909 laccase [EC:1.10.3.2] | (RefSeq) LOW QUALITY PROTEIN: laccase-7	MULE transposase domain	--	PKS-NRPS hybrid synthetase CHGG_01239-like [Rosa chinensis]
NewGene_13414	Molecular Function: nucleic acid binding (GO:0003676);; Molecular Function: RNA-DNA hybrid ribonuclease activity (GO:0004523);;	--	Reverse transcriptase-like	--	putative ribonuclease H-like domain-containing protein [Rosa chinensis]
NewGene_13071	Molecular Function: glutamate 5-kinase activity (GO:0004349);; Molecular Function: glutamate-5-semialdehyde dehydrogenase activity (GO:0004350);;	K12657|1.54e-48|fve:101303287|K12657 delta-1-pyrroline-5-carboxylate synthetase [EC:2.7.2.11 1.2.1.41] | (RefSeq) delta-1-pyrroline-5-carboxylate synthase-like	Amino acid kinase family	Delta-1-pyrroline-5-carboxylate synthase OS=Solanum lycopersicum OX=4081 GN=PRO2 PE=2 SV=1	delta-1-pyrroline-5-carboxylate synthase-like [Rosa chinensis]
NewGene_1311	--	--	--	--	hypothetical protein RchiOBHm_Chr1g0318431 [Rosa chinensis]
NewGene_12232	--	--	--	--	hypothetical protein RchiOBHm_Chr2g0145431 [Rosa chinensis]
NewGene_11663	Cellular Component: integral component of membrane (GO:0016021);;	--	--	--	hypothetical protein RchiOBHm_Chr2g0144761 [Rosa chinensis]
NewGene_3919	Molecular Function: cysteine-type peptidase activity (GO:0008234);;	--	Ulp1 protease family, C-terminal catalytic domain	--	uncharacterized protein LOC112191017 [Rosa chinensis]
NewGene_14521	--	--	--	--	uncharacterized protein LOC112179995 isoform X2 [Rosa chinensis]
NewGene_13717	--	--	Protein of unknown function (DUF 659)	--	uncharacterized protein LOC112179962 [Rosa chinensis]
NewGene_14993	--	--	--	--	hypothetical protein RchiOBHm_Chr3g0460771 [Rosa chinensis]
NewGene_6766	Molecular Function: DNA binding (GO:0003677);;	K09422|4.24e-08|fve:101300019|K09422 transcription factor MYB, plant | (RefSeq) transcription factor RAX1-like	--	Transcription factor RAX3 OS=Arabidopsis thaliana OX=3702 GN=RAX3 PE=2 SV=1	putative Homeobox domain-containing protein [Rosa chinensis]
NewGene_14727	--	--	--	--	uncharacterized protein LOC112184274 [Rosa chinensis]
NewGene_6652	Molecular Function: kinase activity (GO:0016301);;	K11093|3.11e-10|apro:F751_6754|K11093 U1 small nuclear ribonucleoprotein 70kDa | (RefSeq) MOB kinase activator-like 1	Mob1/phocein family	MOB kinase activator-like 1A OS=Medicago sativa subsp. falcata OX=3878 GN=MOB1-A PE=2 SV=2	MOB kinase activator-like 1 [Rosa chinensis]
NewGene_3641	Molecular Function: cysteine-type peptidase activity (GO:0008234);;	--	Ulp1 protease family, C-terminal catalytic domain	--	uncharacterized protein LOC112183893 [Rosa chinensis]
NewGene_4947	--	K12486|7.34e-31|egu:105057632|K12486 stromal membrane-associated protein | (RefSeq) probable ADP-ribosylation factor GTPase-activating protein AGD11 isoform X1	C2 domain	Protein C2-DOMAIN ABA-RELATED 5 OS=Arabidopsis thaliana OX=3702 GN=CAR5 PE=2 SV=1	protein C2-DOMAIN ABA-RELATED 1-like [Rosa chinensis]
NewGene_4918	--	--	--	--	hypothetical protein RchiOBHm_Chr1g0346401 [Rosa chinensis]
NewGene_5935	Molecular Function: ATP binding (GO:0005524);;	--	--	Fe-S cluster assembly factor HCF101, chloroplastic OS=Arabidopsis thaliana OX=3702 GN=HCF101 PE=1 SV=1	fe-S cluster assembly factor HCF101, chloroplastic-like [Rosa chinensis]
NewGene_2856	Molecular Function: protein dimerization activity (GO:0046983);;	--	--	--	--
NewGene_213	--	--	--	--	uncharacterized protein LOC112199250 [Rosa chinensis]
NewGene_12785	Cellular Component: integral component of membrane (GO:0016021);;	--	--	--	hypothetical protein RchiOBHm_Chr2g0166831 [Rosa chinensis]
NewGene_11578	Molecular Function: RNA-directed DNA polymerase activity (GO:0003964);;	K05658|1.03e-23|pmum:103323434|K05658 ATP-binding cassette, subfamily B (MDR/TAP), member 1 [EC:7.6.2.2] | (RefSeq) ABC transporter B family member 4-like	Reverse transcriptase (RNA-dependent DNA polymerase)	--	putative RNA-directed DNA polymerase [Rosa chinensis]
NewGene_6439	Molecular Function: ADP binding (GO:0043531);;	--	--	--	disease resistance protein At4g27190-like isoform X2 [Rosa chinensis]
NewGene_6830	--	--	--	--	hypothetical protein RchiOBHm_Chr2g0106121 [Rosa chinensis]
NewGene_7999	--	--	Protein of unknown function (DUF632)	--	hypothetical protein RchiOBHm_Chr7g0225831 [Rosa chinensis]
NewGene_3791	--	--	--	--	hypothetical protein RchiOBHm_Chr3g0450551 [Rosa chinensis]
NewGene_3623	Cellular Component: chromatin (GO:0000785);; Molecular Function: transcription regulatory region sequence-specific DNA binding (GO:0000976);; Molecular Function: regulatory region nucleic acid binding (GO:0001067);; Molecular Function: molecular_function (GO:0003674);; Molecular Function: nucleic acid binding (GO:0003676);; Molecular Function: DNA binding (GO:0003677);; Molecular Function: chroma…	K15601|6.89e-23|fve:101311232|K15601 [histone H3]-dimethyl-L-lysine9 demethylase [EC:1.14.11.65] | (RefSeq) lysine-specific demethylase JMJ25-like	--	--	uncharacterized protein LOC112192700 [Rosa chinensis]
NewGene_11380	--	--	--	--	putative nucleic acid-binding protein [Rosa chinensis]
NewGene_13137	--	--	--	--	PREDICTED: probable F-box protein At1g44080 [Fragaria vesca subsp. vesca]
NewGene_4154	--	--	--	--	caldesmon-like [Rosa chinensis]
NewGene_13639	Cellular Component: integral component of membrane (GO:0016021);;	--	--	--	hypothetical protein RchiOBHm_Chr7g0218611 [Rosa chinensis]
NewGene_4726	Biological Process: signal transduction (GO:0007165);; Molecular Function: hydrolase activity (GO:0016787);; Molecular Function: ADP binding (GO:0043531);;	--	--	Probable disease resistance protein At4g19520 OS=Arabidopsis thaliana OX=3702 GN=At4g19520 PE=3 SV=1	disease resistance-like protein DSC1 [Rosa chinensis]
NewGene_4383	--	--	--	--	hypothetical protein RchiOBHm_Chr5g0004771 [Rosa chinensis]
NewGene_6245	--	--	--	--	uncharacterized protein LOC112194291 [Rosa chinensis]
NewGene_4644	Molecular Function: nucleic acid binding (GO:0003676);; Molecular Function: RNA-directed DNA polymerase activity (GO:0003964);; Molecular Function: zinc ion binding (GO:0008270);;	--	gag-polypeptide of LTR copia-type	--	putative RNA-directed DNA polymerase [Rosa chinensis]
NewGene_16135	Cellular Component: integral component of membrane (GO:0016021);;	K20890|8.29e-36|oeu:111370894|K20890 xylan alpha-glucuronosyltransferase [EC:2.4.1.-] | (RefSeq) UDP-glucuronate:xylan alpha-glucuronosyltransferase 1-like	Domain of unknown function	--	uncharacterized protein LOC112179837 isoform X1 [Rosa chinensis]
NewGene_2198	--	--	--	--	uncharacterized protein LOC112190448 [Rosa chinensis]
NewGene_2260	--	--	--	--	uncharacterized protein LOC112181231 [Rosa chinensis]
NewGene_3683	Molecular Function: nucleic acid binding (GO:0003676);; Molecular Function: RNA-directed DNA polymerase activity (GO:0003964);; Molecular Function: zinc ion binding (GO:0008270);; Biological Process: DNA integration (GO:0015074);;	--	Zinc knuckle	--	probable cyclin-dependent serine/threonine-protein kinase DDB_G0292550 isoform X2 [Rosa chinensis]
NewGene_1137	--	--	--	--	hypothetical protein RchiOBHm_Chr0c36g0502891 [Rosa chinensis]
NewGene_8284	--	--	60S ribosome biogenesis protein Rrp14	--	putative ribosomal RNA-processing protein [Rosa chinensis]
NewGene_13792	Biological Process: proteolysis (GO:0006508);; Molecular Function: cysteine-type peptidase activity (GO:0008234);;	--	Ulp1 protease family, C-terminal catalytic domain	--	uncharacterized protein LOC112179894 [Rosa chinensis]
NewGene_8834	Molecular Function: mannosyl-oligosaccharide 1,2-alpha-mannosidase activity (GO:0004571);; Molecular Function: calcium ion binding (GO:0005509);; Biological Process: metabolic process (GO:0008152);; Cellular Component: membrane (GO:0016020);;	K10085|3.85e-37|pmum:103323942|K10085 ER degradation enhancer, mannosidase alpha-like 2 | (RefSeq) alpha-mannosidase I MNS4	Glycosyl hydrolase family 47	Alpha-mannosidase I MNS4 OS=Arabidopsis thaliana OX=3702 GN=MNS4 PE=1 SV=1	putative glycoside hydrolase family 47 [Rosa chinensis]
NewGene_10340	Molecular Function: actin binding (GO:0003779);; Biological Process: regulation of transcription, DNA-templated (GO:0006355);; Molecular Function: protein dimerization activity (GO:0046983);;	K18878|1.21e-08|cann:107866053|K18878 BHLH transcription factor Upa20 | (RefSeq) Upa20; transcription factor bHLH137-like	--	Transcription factor BPE OS=Arabidopsis thaliana OX=3702 GN=BPE PE=2 SV=1	transcription factor BHLH089-like [Rosa chinensis]
NewGene_7910	--	--	--	--	protein FAR1-RELATED SEQUENCE 5-like [Rosa chinensis]
NewGene_16103	--	--	--	--	uncharacterized protein LOC112179142 isoform X3 [Rosa chinensis]
NewGene_15405	--	--	--	--	uncharacterized protein LOC112175646 isoform X1 [Rosa chinensis]
NewGene_10346	Molecular Function: regulatory region nucleic acid binding (GO:0001067);; Molecular Function: molecular_function (GO:0003674);; Molecular Function: nucleic acid binding (GO:0003676);; Molecular Function: DNA binding (GO:0003677);; Molecular Function: DNA-binding transcription factor activity (GO:0003700);; Molecular Function: binding (GO:0005488);; Cellular Component: cellular_component (GO:00055…	K09060|6.27e-27|fve:101299194|K09060 plant G-box-binding factor | (RefSeq) G-box-binding factor 1	--	--	bZIP transcription factor 68-like [Rosa chinensis]
NewGene_15558	Biological Process: signal transduction (GO:0007165);; Molecular Function: ADP binding (GO:0043531);;	K00695|2.53e-26|mtr:MTR_6g478030|K00695 sucrose synthase [EC:2.4.1.13] | (RefSeq) sucrose synthase	TIR domain	Disease resistance protein RPV1 OS=Vitis rotundifolia OX=103349 GN=RPV1 PE=1 SV=1	TMV resistance protein N-like [Rosa chinensis]
NewGene_5563	Biological Process: signal transduction (GO:0007165);;	K07466|8.69e-50|fve:101313743|K07466 replication factor A1 | (RefSeq) uncharacterized LOC101313743	TIR domain	Disease resistance protein RPV1 OS=Vitis rotundifolia OX=103349 GN=RPV1 PE=1 SV=1	putative TIR domain-containing protein [Rosa chinensis]
NewGene_13728	--	--	--	--	hypothetical protein RchiOBHm_Chr1g0371961 [Rosa chinensis]
NewGene_6437	Molecular Function: proton transmembrane transporter activity (GO:0015078);; Cellular Component: proton-transporting V-type ATPase, V1 domain (GO:0033180);;	K02148|1.89e-44|pmum:103330274|K02148 V-type H+-transporting ATPase subunit C | (RefSeq) V-type proton ATPase subunit C	V-ATPase subunit C	V-type proton ATPase subunit C OS=Arabidopsis thaliana OX=3702 GN=VHA-C PE=1 SV=1	putative ATPase, V1 complex, subunit C [Rosa chinensis]
NewGene_3211	--	--	--	--	hypothetical protein RchiOBHm_Chr2g0148851 [Rosa chinensis]
NewGene_8914	--	--	--	--	hypothetical protein RchiOBHm_Chr1g0343541 [Rosa chinensis]
NewGene_6358	--	--	--	--	uncharacterized protein LOC112195989 [Rosa chinensis]
NewGene_7752	--	--	--	--	hypothetical protein RchiOBHm_Chr4g0424711 [Rosa chinensis]
NewGene_2494	--	K00924|4.44e-14|cqi:110687152|K00924 kinase [EC:2.7.1.-] | (RefSeq) receptor protein kinase CLAVATA1-like	--	--	uncharacterized protein LOC112184956 [Rosa chinensis]
NewGene_9959	--	--	--	--	hypothetical protein RchiOBHm_Chr3g0487501 [Rosa chinensis]
NewGene_8580	Molecular Function: protein kinase activity (GO:0004672);; Molecular Function: ATP binding (GO:0005524);; Biological Process: recognition of pollen (GO:0048544);;	--	--	--	putative protein kinase RLK-Pelle-DLSV family [Rosa chinensis]
NewGene_14699	Molecular Function: hydrolase activity (GO:0016787);;	--	Pectinacetylesterase	Pectin acetylesterase 7 OS=Arabidopsis thaliana OX=3702 GN=PAE7 PE=2 SV=1	pectin acetylesterase 7-like isoform X2 [Rosa chinensis]
NewGene_1777	Molecular Function: nucleic acid binding (GO:0003676);; Molecular Function: zinc ion binding (GO:0008270);;	K08248|8.77e-60|zju:107414194|K08248 (R)-mandelonitrile lyase [EC:4.1.2.10] | (RefSeq) (R)-mandelonitrile lyase 1-like	gag-polypeptide of LTR copia-type	--	uncharacterized protein LOC112184946 [Rosa chinensis]
NewGene_8654	Biological Process: protein glycosylation (GO:0006486);; Cellular Component: integral component of membrane (GO:0016021);; Molecular Function: xylogalacturonan beta-1,3-xylosyltransferase activity (GO:0102983);;	--	--	--	probable glycosyltransferase At3g07620 [Rosa chinensis]
NewGene_14874	Molecular Function: protein dimerization activity (GO:0046983);;	K01230|8.82e-15|vvi:100242837|K01230 mannosyl-oligosaccharide alpha-1,2-mannosidase [EC:3.2.1.113] | (RefSeq) mannosyl-oligosaccharide 1,2-alpha-mannosidase MNS1	hAT family C-terminal dimerisation region	--	hypothetical protein RchiOBHm_Chr1g0383751 [Rosa chinensis]
NewGene_13638	Molecular Function: protein kinase activity (GO:0004672);; Molecular Function: protein serine/threonine kinase activity (GO:0004674);; Molecular Function: ATP binding (GO:0005524);; Biological Process: protein phosphorylation (GO:0006468);; Biological Process: cortical microtubule organization (GO:0043622);; Biological Process: protein autophosphorylation (GO:0046777);; Cellular Component: apopla…	K20606|4.09e-42|dzi:111307938|K20606 mitogen-activated protein kinase kinase kinase ANP1 [EC:2.7.11.25] | (RefSeq) mitogen-activated protein kinase kinase kinase NPK1-like	Protein kinase domain	Mitogen-activated protein kinase kinase kinase NPK1 OS=Nicotiana tabacum OX=4097 GN=NPK1 PE=1 SV=1	mitogen-activated protein kinase kinase kinase NPK1-like isoform X1 [Rosa chinensis]
NewGene_8526	--	--	--	--	uncharacterized protein LOC112194660 [Rosa chinensis]
NewGene_11646	--	K14300|2.50e-38|pda:103721930|K14300 nuclear pore complex protein Nup133 | (RefSeq) LOW QUALITY PROTEIN: nuclear pore complex protein NUP133	Transposase family tnp2	--	uncharacterized protein LOC112165465 [Rosa chinensis]
NewGene_4283	Molecular Function: protein dimerization activity (GO:0046983);;	--	--	--	zinc finger MYM-type protein 1-like [Rosa chinensis]
NewGene_5725	Molecular Function: catalytic activity (GO:0003824);; Biological Process: Mo-molybdopterin cofactor biosynthetic process (GO:0006777);; Cellular Component: molybdopterin synthase complex (GO:0019008);; Molecular Function: metal ion binding (GO:0046872);; Molecular Function: 4 iron, 4 sulfur cluster binding (GO:0051539);;	K03639|6.04e-15|fve:101301532|K03639 GTP 3',8-cyclase [EC:4.1.99.22] | (RefSeq) cyclic pyranopterin monophosphate synthase, mitochondrial	--	--	PREDICTED: cyclic pyranopterin monophosphate synthase, mitochondrial [Fragaria vesca subsp. vesca]
NewGene_10458	Cellular Component: extracellular region (GO:0005576);; Cellular Component: cell wall (GO:0005618);; Molecular Function: hydrolase activity (GO:0016787);; Biological Process: cell wall organization (GO:0071555);;	K01280|3.94e-27|spen:107013676|K01280 tripeptidyl-peptidase II [EC:3.4.14.10] | (RefSeq) tripeptidyl-peptidase 2-like isoform X1	Pectinacetylesterase	Pectin acetylesterase 10 OS=Arabidopsis thaliana OX=3702 GN=PAE10 PE=2 SV=1	pectin acetylesterase 10-like [Rosa chinensis]
NewGene_13063	Molecular Function: transferase activity (GO:0016740);; Molecular Function: carbon-nitrogen ligase activity, with glutamine as amido-N-donor (GO:0016884);;	K02434|8.01e-12|dzi:111280181|K02434 aspartyl-tRNA(Asn)/glutamyl-tRNA(Gln) amidotransferase subunit B [EC:6.3.5.6 6.3.5.7] | (RefSeq) glutamyl-tRNA(Gln) amidotransferase subunit B, chloroplastic/mitochondrial-like	--	Glutamyl-tRNA(Gln) amidotransferase subunit B, chloroplastic/mitochondrial OS=Ricinus communis OX=3988 GN=GATB PE=3 SV=1	Aspartyl/Glutamyl-tRNA(Gln) amidotransferase, subunit B/E, catalytic, partial [Corchorus olitorius]
NewGene_6164	--	--	--	--	putative transposase, Ptta/En/Spm, plant [Rosa chinensis]
NewGene_11092	--	--	--	--	uncharacterized protein LOC112202532 [Rosa chinensis]
NewGene_1894	--	--	--	--	uncharacterized protein LOC112184464 [Rosa chinensis]
NewGene_12057	Molecular Function: nucleic acid binding (GO:0003676);; Molecular Function: RNA-DNA hybrid ribonuclease activity (GO:0004523);;	K12874|1.20e-23|qsu:112031791|K12874 intron-binding protein aquarius | (RefSeq) LOW QUALITY PROTEIN: intron-binding protein aquarius-like	zinc-binding in reverse transcriptase	Uncharacterized mitochondrial protein AtMg00310 OS=Arabidopsis thaliana OX=3702 GN=AtMg00310 PE=4 SV=1	uncharacterized protein LOC112194141 [Rosa chinensis]
NewGene_3788	Molecular Function: mRNA binding (GO:0003729);; Cellular Component: mitochondrion (GO:0005739);; Cellular Component: mitochondrial matrix (GO:0005759);; Molecular Function: translation activator activity (GO:0008494);; Biological Process: positive regulation of mitochondrial translation (GO:0070131);; Molecular Function: mitochondrial ribosome binding (GO:0097177);;	K15414|2.06e-14|cpep:111791884|K15414 complement component 1 Q subcomponent-binding protein, mitochondrial | (RefSeq) uncharacterized protein At2g39795, mitochondrial	Mitochondrial glycoprotein	--	YTH domain-containing protein 1-like [Rosa chinensis]
NewGene_5107	--	--	--	--	uncharacterized protein LOC112184582 [Rosa chinensis]
NewGene_8495	Molecular Function: NADPH-hemoprotein reductase activity (GO:0003958);;	--	--	--	putative NADPH--hemoprotein reductase [Rosa chinensis]
NewGene_2916	Molecular Function: RNA binding (GO:0003723);; Molecular Function: tRNA (guanosine-2'-O-)-methyltransferase activity (GO:0009020);;	--	--	--	uncharacterized protein LOC112190842 isoform X1 [Rosa chinensis]
NewGene_7416	--	--	--	--	uncharacterized protein LOC112200518 [Rosa chinensis]
NewGene_2716	Molecular Function: transaminase activity (GO:0008483);;	--	--	--	protein piccolo-like isoform X2 [Rosa chinensis]
NewGene_14844	--	--	--	--	uncharacterized protein At2g37660, chloroplastic [Rosa chinensis]
NewGene_9009	Molecular Function: tRNA (guanine-N7-)-methyltransferase activity (GO:0008176);;	K03439|3.66e-12|pavi:110756038|K03439 tRNA (guanine-N7-)-methyltransferase [EC:2.1.1.33] | (RefSeq) uncharacterized protein LOC110756038	--	--	uncharacterized protein LOC112194004 isoform X2 [Rosa chinensis]
NewGene_14520	Cellular Component: ubiquitin ligase complex (GO:0000151);; Molecular Function: molecular_function (GO:0003674);; Molecular Function: binding (GO:0005488);; Molecular Function: protein binding (GO:0005515);; Cellular Component: cellular_component (GO:0005575);; Cellular Component: intracellular (GO:0005622);; Cellular Component: obsolete cell (GO:0005623);; Cellular Component: cytoplasm (GO:00057…	K03869|8.64e-18|mdm:103425485|K03869 cullin 3 | (RefSeq) cullin-3A	--	Cullin-3B OS=Arabidopsis thaliana OX=3702 GN=CUL3B PE=1 SV=1	hypothetical protein GH714_036121 [Hevea brasiliensis]
NewGene_16287	Molecular Function: hydrolase activity, acting on ester bonds (GO:0016788);;	K08835|2.00e-14|pavi:110751224|K08835 serine/threonine-protein kinase OSR1/STK39 [EC:2.7.11.1] | (RefSeq) serine/threonine-protein kinase BLUS1-like	--	--	protein ALP1-like [Rosa chinensis]
NewGene_6105	--	--	--	--	eukaryotic translation initiation factor 3 subunit K-like [Rosa chinensis]
NewGene_13810	Cellular Component: integral component of membrane (GO:0016021);;	--	--	--	hypothetical protein RchiOBHm_Chr1g0346921 [Rosa chinensis]
NewGene_11868	Molecular Function: nucleic acid binding (GO:0003676);; Molecular Function: RNA-directed DNA polymerase activity (GO:0003964);;	K14802|1.27e-08|bna:106448004|K14802 phospholipid-transporting ATPase [EC:7.6.2.1] | (RefSeq) phospholipid-transporting ATPase 1-like	--	--	putative RNA-directed DNA polymerase [Rosa chinensis]
NewGene_731	Cellular Component: nucleus (GO:0005634);; Biological Process: regulation of transcription, DNA-templated (GO:0006355);; Molecular Function: sequence-specific DNA binding (GO:0043565);;	K09338|1.37e-24|vvi:100241577|K09338 homeobox-leucine zipper protein | (RefSeq) homeobox-leucine zipper protein HAT5	--	--	eukaryotic translation initiation factor 4E-1-like [Rosa chinensis]
NewGene_5760	--	--	--	--	uncharacterized protein LOC112189189 isoform X2 [Rosa chinensis]
NewGene_13577	Molecular Function: structural constituent of ribosome (GO:0003735);; Cellular Component: ribosome (GO:0005840);; Biological Process: translation (GO:0006412);;	K02926|2.20e-18|fve:101305059|K02926 large subunit ribosomal protein L4 | (RefSeq) uncharacterized LOC101305059	--	--	uncharacterized protein LOC112166684 isoform X2 [Rosa chinensis]
NewGene_16722	--	--	--	--	hypothetical protein RchiOBHm_Chr2g0090201 [Rosa chinensis]
NewGene_4979	Molecular Function: protein kinase activity (GO:0004672);; Molecular Function: ATP binding (GO:0005524);;	K20715|5.20e-43|fve:101314732|K20715 phototropin [EC:2.7.11.1] | (RefSeq) phototropin-1	--	Phototropin-1 OS=Arabidopsis thaliana OX=3702 GN=PHOT1 PE=1 SV=1	putative protein kinase AGC-RSK-2 family [Rosa chinensis]
NewGene_8591	--	--	--	--	uncharacterized protein LOC112177881 [Rosa chinensis]
NewGene_4228	Molecular Function: DNA binding (GO:0003677);; Molecular Function: transposase activity (GO:0004803);; Biological Process: transposition, DNA-mediated (GO:0006313);; Molecular Function: zinc ion binding (GO:0008270);;	--	--	--	uncharacterized protein LOC112202415 [Rosa chinensis]
NewGene_16088	Biological Process: signal transduction (GO:0007165);;	K07466|9.89e-57|fve:101313743|K07466 replication factor A1 | (RefSeq) uncharacterized LOC101313743	TIR domain	Disease resistance protein RPV1 OS=Vitis rotundifolia OX=103349 GN=RPV1 PE=1 SV=1	TMV resistance protein N-like [Rosa chinensis]
NewGene_1314	--	--	--	--	hypothetical protein RchiOBHm_Chr1g0339541 [Rosa chinensis]
NewGene_12395	Molecular Function: cysteine-type peptidase activity (GO:0008234);;	--	--	--	uncharacterized protein LOC112169472 [Rosa chinensis]
NewGene_7904	Molecular Function: nucleic acid binding (GO:0003676);; Molecular Function: RNA-directed DNA polymerase activity (GO:0003964);; Molecular Function: zinc ion binding (GO:0008270);;	--	--	--	putative RNA-directed DNA polymerase [Rosa chinensis]
NewGene_6085	--	--	Transposase-associated domain	--	putative Transposase-associated domain-containing protein [Rosa chinensis]
NewGene_13984	Molecular Function: transaminase activity (GO:0008483);;	--	--	--	putative aminotransferase-like, plant mobile domain-containing protein [Rosa chinensis]
NewGene_13893	Molecular Function: cysteine-type peptidase activity (GO:0008234);;	--	--	--	uncharacterized protein LOC112169472 [Rosa chinensis]
NewGene_12213	Molecular Function: nucleic acid binding (GO:0003676);; Molecular Function: zinc ion binding (GO:0008270);; Cellular Component: integral component of membrane (GO:0016021);;	--	--	--	uncharacterized protein LOC112171158 [Rosa chinensis]
NewGene_14408	Molecular Function: DNA binding (GO:0003677);; Molecular Function: DNA-binding transcription factor activity (GO:0003700);; Molecular Function: catalytic activity (GO:0003824);; Biological Process: base-excision repair (GO:0006284);;	K10773|4.17e-42|fve:101300346|K10773 endonuclease III [EC:4.2.99.18] | (RefSeq) putative DNA glycosylase At3g47830	--	Putative DNA glycosylase At3g47830 OS=Arabidopsis thaliana OX=3702 GN=At3g47830 PE=3 SV=1	putative DNA glycosylase At3g47830 isoform X2 [Rosa chinensis]
NewGene_14691	Molecular Function: aspartic-type endopeptidase activity (GO:0004190);; Cellular Component: integral component of membrane (GO:0016021);;	K09597|1.43e-43|fve:101298931|K09597 signal peptide peptidase-like 2B [EC:3.4.23.-] | (RefSeq) signal peptide peptidase-like 4	--	Signal peptide peptidase-like 2 OS=Arabidopsis thaliana OX=3702 GN=SPPL2 PE=2 SV=1	signal peptide peptidase-like 4 isoform X3 [Rosa chinensis]
NewGene_1968	Molecular Function: DNA binding (GO:0003677);; Molecular Function: DNA-binding transcription factor activity (GO:0003700);; Cellular Component: nucleus (GO:0005634);;	--	--	--	--
NewGene_8385	--	--	--	--	hypothetical protein RchiOBHm_Chr5g0021631 [Rosa chinensis]
NewGene_17203	Molecular Function: uridine kinase activity (GO:0004849);; Molecular Function: ATP binding (GO:0005524);; Cellular Component: integral component of membrane (GO:0016021);;	K00876|4.41e-19|fve:101292110|K00876 uridine kinase [EC:2.7.1.48] | (RefSeq) uridine-cytidine kinase C	--	Inorganic pyrophosphatase TTM2 OS=Arabidopsis thaliana OX=3702 GN=TTM2 PE=1 SV=1	PREDICTED: uridine-cytidine kinase C [Fragaria vesca subsp. vesca]
NewGene_5783	--	--	--	--	uncharacterized protein LOC112200557 [Rosa chinensis]
NewGene_16594	Molecular Function: ligand-gated ion channel activity (GO:0015276);; Cellular Component: integral component of membrane (GO:0016021);;	K05387|8.17e-14|fve:101291106|K05387 glutamate receptor, ionotropic, plant | (RefSeq) glutamate receptor 2.8-like	--	--	PREDICTED: glutamate receptor 2.8-like [Fragaria vesca subsp. vesca]
NewGene_3278	--	K00924|2.39e-15|cqi:110687152|K00924 kinase [EC:2.7.1.-] | (RefSeq) receptor protein kinase CLAVATA1-like	--	--	uncharacterized protein LOC112192365 [Rosa chinensis]
NewGene_1778	--	--	Protein of unknown function (DUF1668)	--	uncharacterized protein LOC112186645 [Rosa chinensis]
NewGene_7268	Cellular Component: DNA-directed RNA polymerase complex (GO:0000428);; Molecular Function: obsolete transcription factor activity, protein binding (GO:0000988);; Molecular Function: obsolete transcription factor activity, transcription factor binding (GO:0000989);; Molecular Function: obsolete transcription factor activity, RNA polymerase II transcription factor binding (GO:0001076);; Molecular F…	K03125|5.34e-30|pavi:110767034|K03125 transcription initiation factor TFIID subunit 1 [EC:2.3.1.48 2.7.11.1] | (RefSeq) LOW QUALITY PROTEIN: transcription initiation factor TFIID subunit 1-like	Bromodomain	Transcription initiation factor TFIID subunit 1 OS=Arabidopsis thaliana OX=3702 GN=TAF1 PE=1 SV=1	transcription initiation factor TFIID subunit 1-like [Rosa chinensis]
NewGene_4878	--	--	Blastomyces yeast-phase-specific protein	--	--
NewGene_3494	--	--	--	--	hypothetical protein RchiOBHm_Chr4g0411241 [Rosa chinensis]
NewGene_4624	--	--	--	--	hypothetical protein RchiOBHm_Chr1g0349601 [Rosa chinensis]
NewGene_14605	Molecular Function: GTPase activator activity (GO:0005096);; Molecular Function: metal ion binding (GO:0046872);;	K12486|4.65e-10|fve:101309966|K12486 stromal membrane-associated protein | (RefSeq) probable ADP-ribosylation factor GTPase-activating protein AGD11	--	--	probable ADP-ribosylation factor GTPase-activating protein AGD11 isoform X2 [Rosa chinensis]
NewGene_9515	Molecular Function: RNA helicase activity (GO:0003724);;	K14810|4.41e-28|fve:101311964|K14810 ATP-dependent RNA helicase DDX56/DBP9 [EC:3.6.4.13] | (RefSeq) DEAD-box ATP-dependent RNA helicase 16	--	DEAD-box ATP-dependent RNA helicase 16 OS=Oryza sativa subsp. japonica OX=39947 GN=Os03g0728800 PE=2 SV=1	DEAD-box ATP-dependent RNA helicase 16-like isoform X2 [Rosa chinensis]
NewGene_5104	Molecular Function: cysteine-type peptidase activity (GO:0008234);;	--	--	--	putative Ulp1 protease family catalytic domain-containing protein [Rosa chinensis]
NewGene_2098	Molecular Function: protein dimerization activity (GO:0046983);;	K21437|1.50e-27|ccav:112523844|K21437 ankyrin repeat domain-containing protein 13 | (RefSeq) uncharacterized protein LOC112523844	hAT family C-terminal dimerisation region	Putative AC transposase OS=Zea mays OX=4577 PE=2 SV=2	uncharacterized protein LOC112184748 [Rosa chinensis]
NewGene_5581	Molecular Function: magnesium ion binding (GO:0000287);; Molecular Function: ATP binding (GO:0005524);; Biological Process: phospholipid transport (GO:0015914);; Cellular Component: integral component of membrane (GO:0016021);; Molecular Function: hydrolase activity (GO:0016787);; Molecular Function: ATPase-coupled intramembrane lipid transporter activity (GO:0140326);;	K01530|1.17e-22|pper:18782426|K01530 phospholipid-translocating ATPase [EC:7.6.2.1] | (RefSeq) probable phospholipid-transporting ATPase 8	--	Probable phospholipid-transporting ATPase 8 OS=Arabidopsis thaliana OX=3702 GN=ALA8 PE=3 SV=1	putative phospholipid-translocating ATPase [Rosa chinensis]
NewGene_14534	Molecular Function: G-quadruplex RNA binding (GO:0002151);; Cellular Component: Ino80 complex (GO:0031011);; Cellular Component: MLL1 complex (GO:0071339);;	K11674|4.78e-18|fve:101308412|K11674 microspherule protein 1 | (RefSeq) uncharacterized LOC101308412	--	--	uncharacterized protein LOC112188340 [Rosa chinensis]
NewGene_7325	Molecular Function: ADP binding (GO:0043531);;	--	--	--	PREDICTED: putative disease resistance protein RGA1 [Fragaria vesca subsp. vesca]
NewGene_14366	Molecular Function: nucleic acid binding (GO:0003676);; Molecular Function: RNA-directed DNA polymerase activity (GO:0003964);; Molecular Function: zinc ion binding (GO:0008270);;	--	--	--	uncharacterized protein LOC112199593 [Rosa chinensis]
NewGene_7337	Molecular Function: oxidoreductase activity (GO:0016491);;	--	--	--	putative phytoene desaturase (zeta-carotene-forming) [Rosa chinensis]
NewGene_6391	Molecular Function: cysteine-type peptidase activity (GO:0008234);;	--	--	--	putative Ulp1 protease family catalytic domain-containing protein [Rosa chinensis]
NewGene_14181	Molecular Function: mannosyltransferase activity (GO:0000030);; Cellular Component: endoplasmic reticulum membrane (GO:0005789);; Cellular Component: integral component of membrane (GO:0016021);;	K03846|7.76e-09|dosa:Os01t0209000-01|K03846 alpha-1,2-mannosyltransferase [EC:2.4.1.259 2.4.1.261] | (RefSeq) Os01g0209000; Alg9-like mannosyltransferase family protein.	--	Dol-P-Man:Man(6)GlcNAc(2)-PP-Dol alpha-1,2-mannosyltransferase OS=Arabidopsis thaliana OX=3702 GN=ALG9 PE=1 SV=1	hypothetical protein EJB05_32544 [Eragrostis curvula]
NewGene_3283	--	--	--	--	hypothetical protein RchiOBHm_Chr1g0361991 [Rosa chinensis]
NewGene_7005	Molecular Function: cysteine-type peptidase activity (GO:0008234);;	--	--	--	putative Ulp1 protease family catalytic domain-containing protein [Rosa chinensis]
NewGene_8743	--	--	--	--	hypothetical protein RchiOBHm_Chr1g0329711 [Rosa chinensis]
NewGene_2870	--	--	--	--	uncharacterized protein LOC112185146 [Rosa chinensis]
NewGene_2576	Molecular Function: nucleic acid binding (GO:0003676);; Molecular Function: RNA-directed DNA polymerase activity (GO:0003964);; Molecular Function: RNA-DNA hybrid ribonuclease activity (GO:0004523);;	K12667|2.82e-18|qsu:112019243|K12667 oligosaccharyltransferase complex subunit delta (ribophorin II) | (RefSeq) dolichyl-diphosphooligosaccharide--protein glycosyltransferase subunit 2	--	--	putative RNA-directed DNA polymerase [Rosa chinensis]
NewGene_3077	Molecular Function: RNA helicase activity (GO:0003724);;	K13025|2.11e-44|fve:105352043|K13025 ATP-dependent RNA helicase [EC:3.6.4.13] | (RefSeq) eukaryotic initiation factor 4A-3-like	Helicase conserved C-terminal domain	Eukaryotic initiation factor 4A-III homolog A OS=Oryza sativa subsp. japonica OX=39947 GN=EIF4A3A PE=1 SV=1	putative RNA helicase [Rosa chinensis]
NewGene_17200	Molecular Function: DNA binding (GO:0003677);;	--	BED zinc finger	--	uncharacterized protein LOC112184192 [Rosa chinensis]
NewGene_118	Molecular Function: DNA binding (GO:0003677);; Molecular Function: protein dimerization activity (GO:0046983);;	K10398|9.18e-13|eus:EUTSA_v10016147mg|K10398 kinesin family member 11 | (RefSeq) hypothetical protein	Domain of unknown function (DUF4413)	Zinc finger BED domain-containing protein RICESLEEPER 2 OS=Oryza sativa subsp. japonica OX=39947 GN=Os03g0733400 PE=2 SV=1	zinc finger BED domain-containing protein RICESLEEPER 2 [Prunus persica]
NewGene_8004	--	--	--	--	hypothetical protein RchiOBHm_Chr4g0442241 [Rosa chinensis]
NewGene_12299	Molecular Function: protein kinase activity (GO:0004672);; Molecular Function: ATP binding (GO:0005524);;	K00924|8.97e-58|csat:104781572|K00924 kinase [EC:2.7.1.-] | (RefSeq) CDPK-related kinase 7-like	Protein kinase domain	CDPK-related kinase 1 OS=Arabidopsis thaliana OX=3702 GN=CRK1 PE=1 SV=1	CDPK-related kinase 7-like [Rosa chinensis]
NewGene_13983	--	--	--	--	hypothetical protein RchiOBHm_Chr2g0109801 [Rosa chinensis]
NewGene_17066	Molecular Function: protein binding (GO:0005515);;	--	F-box-like	--	F-box protein At3g22350-like [Rosa chinensis]
NewGene_17208	Cellular Component: nucleus (GO:0005634);; Biological Process: rRNA processing (GO:0006364);;	--	NUC153 domain	--	pre-rRNA-processing protein esf1 [Rosa chinensis]
NewGene_9376	Molecular Function: nucleic acid binding (GO:0003676);; Molecular Function: helicase activity (GO:0004386);; Molecular Function: ATP binding (GO:0005524);; Biological Process: DNA recombination (GO:0006310);;	K10899|1.17e-27|fve:101300545|K10899 ATP-dependent DNA helicase Q1 [EC:3.6.4.12] | (RefSeq) mediator of RNA polymerase II transcription subunit 34	Helicase conserved C-terminal domain	ATP-dependent DNA helicase Q-like 2 OS=Arabidopsis thaliana OX=3702 GN=RECQL2 PE=1 SV=1	hypothetical protein F2P56_004513 [Juglans regia]
NewGene_15088	--	--	--	--	uncharacterized protein LOC112196411 isoform X7 [Rosa chinensis]
NewGene_12882	--	K03549|1.23e-07|csat:104769726|K03549 KUP system potassium uptake protein | (RefSeq) potassium transporter 8-like isoform X1	--	--	hypothetical protein RchiOBHm_Chr2g0093451 [Rosa chinensis]
NewGene_5673	Molecular Function: superoxide dismutase activity (GO:0004784);; Molecular Function: metal ion binding (GO:0046872);;	K04564|9.11e-42|fve:101311956|K04564 superoxide dismutase, Fe-Mn family [EC:1.15.1.1] | (RefSeq) superoxide dismutase [Fe] 3, chloroplastic	Iron/manganese superoxide dismutases, alpha-hairpin domain	Superoxide dismutase [Fe] 3, chloroplastic OS=Arabidopsis thaliana OX=3702 GN=FSD3 PE=1 SV=1	superoxide dismutase [Fe] 3, chloroplastic isoform X2 [Rosa chinensis]
NewGene_11829	Molecular Function: nucleic acid binding (GO:0003676);; Molecular Function: zinc ion binding (GO:0008270);;	--	gag-polypeptide of LTR copia-type	--	putative transcription factor interactor and regulator CCHC(Zn) family [Rosa chinensis]
NewGene_367	Cellular Component: integral component of membrane (GO:0016021);; Biological Process: vesicle-mediated transport (GO:0016192);;	K00799|1.76e-14|csat:104744407|K00799 glutathione S-transferase [EC:2.5.1.18] | (RefSeq) glutathione S-transferase F11-like isoform X1	--	Vesicle transport protein GOT1 OS=Arabidopsis thaliana OX=3702 GN=GOT1 PE=1 SV=1	vesicle transport protein GOT1-like [Rosa chinensis]
NewGene_15120	Molecular Function: nucleic acid binding (GO:0003676);; Molecular Function: RNA-DNA hybrid ribonuclease activity (GO:0004523);; Biological Process: DNA integration (GO:0015074);;	K14175|9.02e-13|mcha:111010887|K14175 (3S,6E)-nerolidol synthase [EC:4.2.3.48] | (RefSeq) (3S,6E)-nerolidol synthase 1-like	--	--	uncharacterized protein LOC112186987 [Rosa chinensis]
NewGene_3988	--	--	--	--	hypothetical protein RchiOBHm_Chr3g0448751 [Rosa chinensis]
NewGene_3082	Biological Process: lipid metabolic process (GO:0006629);; Molecular Function: methyl indole-3-acetate esterase activity (GO:0080030);;	--	Enhanced disease susceptibility 1 protein EP domain	--	senescence-associated carboxylesterase 101-like isoform X2 [Rosa chinensis]
NewGene_15055	Molecular Function: nucleic acid binding (GO:0003676);; Molecular Function: RNA-directed DNA polymerase activity (GO:0003964);; Biological Process: DNA integration (GO:0015074);;	--	--	--	putative RNA-directed DNA polymerase [Rosa chinensis]
NewGene_6792	Molecular Function: cysteine-type peptidase activity (GO:0008234);;	--	--	--	uncharacterized protein LOC112196655 [Rosa chinensis]
NewGene_1633	--	--	--	--	hypothetical protein [Rosa rugosa]
NewGene_9020	--	--	--	--	uncharacterized protein LOC112167236 [Rosa chinensis]
NewGene_16806	Molecular Function: nucleic acid binding (GO:0003676);; Molecular Function: RNA-directed DNA polymerase activity (GO:0003964);; Molecular Function: RNA-DNA hybrid ribonuclease activity (GO:0004523);;	K13415|2.12e-08|obr:102715163|K13415 protein brassinosteroid insensitive 1 [EC:2.7.10.1 2.7.11.1] | (RefSeq) protein BRASSINOSTEROID INSENSITIVE 1-like	--	--	uncharacterized protein LOC112194030 [Rosa chinensis]
NewGene_11256	--	--	--	--	uncharacterized protein LOC112189043 [Rosa chinensis]
NewGene_11482	--	--	--	--	hypothetical protein RchiOBHm_Chr5g0080901 [Rosa chinensis]
NewGene_16608	Molecular Function: DNA binding (GO:0003677);; Molecular Function: transposase activity (GO:0004803);; Biological Process: transposition, DNA-mediated (GO:0006313);; Molecular Function: zinc ion binding (GO:0008270);;	--	--	--	uncharacterized protein LOC112202188 isoform X2 [Rosa chinensis]
NewGene_10146	--	--	--	--	hypothetical protein RchiOBHm_Chr4g0394681 [Rosa chinensis]
NewGene_11645	Molecular Function: arylformamidase activity (GO:0004061);; Biological Process: tryptophan catabolic process to kynurenine (GO:0019441);;	--	--	--	Down syndrome critical region protein 3 homolog [Rosa chinensis]
NewGene_1201	Molecular Function: nucleic acid binding (GO:0003676);; Molecular Function: zinc ion binding (GO:0008270);;	K00924|6.10e-10|cqi:110687152|K00924 kinase [EC:2.7.1.-] | (RefSeq) receptor protein kinase CLAVATA1-like	gag-polypeptide of LTR copia-type	--	PREDICTED: uncharacterized protein LOC105352181 [Fragaria vesca subsp. vesca]
NewGene_9068	Cellular Component: protein farnesyltransferase complex (GO:0005965);; Molecular Function: transferase activity (GO:0016740);; Biological Process: protein farnesylation (GO:0018343);;	K05954|6.11e-66|fve:101293216|K05954 protein farnesyltransferase subunit beta [EC:2.5.1.58] | (RefSeq) protein farnesyltransferase subunit beta	Prenyltransferase and squalene oxidase repeat	Protein farnesyltransferase subunit beta OS=Pisum sativum OX=3888 GN=FTB PE=1 SV=1	protein farnesyltransferase subunit beta-like [Rosa chinensis]
NewGene_5000	--	--	--	--	hypothetical protein RchiOBHm_Chr2g0120391 [Rosa chinensis]
[truncated: 1,153 more rows]

## Sheet: Supplementary Table 4
Supplementary Table 4 Correlation analysis between samples
[truncated: 55 more rows]
[truncated: 5 more columns]

[truncated: 7 more sheets: Supplementary Table 5, Supplementary Table 6, Supplementary Table 7, Supplementary Table 8, Supplementary Table 9, Supplementary Table 10, Supplementary Table 11]
